# Supplementary material for: Genome‐Wide Comparative Analysis of WRKY Gene Family Explores Insight Into the Evolution and Expression Divergence in the Genus Triticum
Source: Food Sci Nutr. 2025 Dec 22;13(12):e71160. doi: 10.1002/fsn3.71160 (PMC12719918; doi:10.1002/fsn3.71160)
Supplement: Supplementary file 2 — Table S1: The distribution and groups of the members of WRKY gene family across the eight wheat genomes. Table S2: List of tandem array of WRKY genes across various wheat genomes. Table S3: Expression values of WRKY genes in bread wheat. [file FSN3-13-e71160-s002.xlsx]

## Sheet: Table S1
Supplemental Table S1. The distribution and groups of the members of WRKY gene family across the eight wheat genomes
Accession	Gene	Gene model	Group	Chromosome	Start	End	Strand	Length
G1812	gene-LOC125517328	rna-XM_048682548.1	II-c	Chr1	127921379	127922411	-	1032
G1812	gene-LOC125511786	rna-XM_048677139.1	II-e	Chr1	353603866	353605613	+	1747
G1812	gene-LOC125534607	rna-XM_048697786.1	III	Chr1	401251482	401272435	+	20953
G1812	gene-LOC125521534	rna-XM_048686592.1	I	Chr1	490948437	490951188	-	2751
G1812	gene-LOC125536351	rna-XM_048699552.1	III	Chr1	492853690	492855186	-	1496
G1812	gene-LOC125536361	rna-XM_048699562.1	III	Chr1	492867102	492869745	-	2643
G1812	gene-LOC125536560	rna-XM_048699799.1	III	Chr1	496585802	496587289	-	1487
G1812	gene-LOC125525781	rna-XM_048690794.1	II-c	Chr1	526660586	526663865	-	3279
G1812	gene-LOC125526617	rna-XM_048691277.1	II-c	Chr1	532217416	532218657	+	1241
G1812	gene-LOC125539018	rna-XM_048702376.1	II-c	Chr1	553142523	553145751	+	3228
G1812	gene-LOC125533135	rna-XM_048696895.1	II-b	Chr1	556143080	556146237	+	3157
G1812	gene-LOC125530006	rna-XM_048694424.1	III	Chr1	559639635	559640704	+	1069
G1812	gene-LOC125529997	rna-XM_048694413.1	III	Chr1	559685563	559686696	+	1133
G1812	gene-LOC125530018	rna-XM_048694430.1	III	Chr1	559735358	559736400	+	1042
G1812	gene-LOC125533198	rna-XM_048696935.1	II-c	Chr1	567721606	567734719	-	13113
G1812	gene-LOC125539914	rna-XM_048703449.1	II-c	Chr1	568038751	568042266	+	3515
G1812	gene-LOC125539923	rna-XM_048703460.1	II-c	Chr1	568046972	568049657	+	2685
G1812	gene-LOC125533200	rna-XM_048696937.1	II-c	Chr1	568081481	568090954	-	9473
G1812	gene-LOC125539936	rna-XM_048703487.1	II-c	Chr1	568132382	568135067	-	2685
G1812	gene-LOC125539945	rna-XM_048703499.1	II-c	Chr1	568139773	568143287	-	3514
G1812	gene-LOC125539954	rna-XM_048703511.1	II-b	Chr1	568345358	568346798	+	1440
G1812	gene-LOC125534986	rna-XM_048698047.1	II-c	Chr2	5229295	5233467	-	4172
G1812	gene-LOC125540624	rna-XM_048704224.1	III	Chr2	9334018	9335849	+	1831
G1812	gene-LOC125540668	rna-XM_048704257.1	III	Chr2	11962665	11965571	-	2906
G1812	gene-LOC125540715	rna-XM_048704296.1	III	Chr2	18423180	18424299	-	1119
G1812	gene-LOC125540716	rna-XM_048704297.1	III	Chr2	18439401	18440465	-	1064
G1812	gene-LOC125540745	rna-XM_048704318.1	III	Chr2	21218066	21219050	-	984
G1812	gene-LOC125540743	rna-XM_048704316.1	III	Chr2	21221972	21223755	-	1783
G1812	gene-LOC125540744	rna-XM_048704317.1	III	Chr2	21246275	21247781	-	1506
G1812	gene-LOC125540979	rna-XM_048704490.1	III	Chr2	51545530	51547727	+	2197
G1812	gene-LOC125540980	rna-XM_048704491.1	III	Chr2	51619884	51622088	+	2204
G1812	gene-LOC125541220	rna-XM_048704683.1	III	Chr2	108258763	108260144	-	1381
G1812	gene-LOC125536386	rna-XM_048699599.1	I	Chr2	138587450	138590883	-	3433
G1812	gene-LOC125536472	rna-XM_048699698.1	I	Chr2	151824130	151830440	-	6310
G1812	gene-LOC125536474	rna-XM_048699700.1	I	Chr2	151993782	152001531	-	7749
G1812	gene-LOC125537548	rna-XM_048700864.1	II-c	Chr2	404326487	404329613	-	3126
G1812	gene-LOC125537572	rna-XM_048700889.1	II-d	Chr2	407679727	407681175	+	1448
G1812	gene-LOC125537573	rna-XM_048700890.1	II-d	Chr2	407767677	407769129	+	1452
G1812	gene-LOC125538690	rna-XM_048701962.1	I	Chr2	550960889	550966485	-	5596
G1812	gene-LOC125539564	rna-XM_048703053.1	II-d	Chr2	664155205	664156531	-	1326
G1812	gene-LOC125539622	rna-XM_048703118.1	II-e	Chr2	670960999	670965738	-	4739
G1812	gene-LOC125539894	rna-XM_048703430.1	III	Chr2	702369452	702371008	-	1556
G1812	gene-LOC125538055	rna-XM_048701362.1	III	Chr2	705820497	705823401	-	2904
G1812	gene-LOC125538059	rna-XM_048701363.1	III	Chr2	706013527	706016240	-	2713
G1812	gene-LOC125538123	rna-XM_048701422.1	III	Chr2	714590542	714627292	+	36750
G1812	gene-LOC125548004	rna-XM_048711719.1	II-c	Chr3	72722114	72723142	+	1028
G1812	gene-LOC125542942	rna-XM_048706171.1	II-b	Chr3	72729383	72731877	-	2494
G1812	gene-LOC125542981	rna-XM_048706223.1	II-c	Chr3	76609813	76615767	+	5954
G1812	gene-LOC125548017	rna-XM_048711728.1	II-c	Chr3	77093549	77096097	+	2548
G1812	gene-LOC125548389	rna-XM_048711998.1	II-c	Chr3	383887479	383888577	+	1098
G1812	gene-LOC125548394	rna-XM_048711999.1	II-c	Chr3	386808367	386810872	+	2505
G1812	gene-LOC125544167	rna-XM_048707757.1	II-b	Chr3	412953922	412955901	-	1979
G1812	gene-LOC125548454	rna-XM_048712045.1	III	Chr3	440896444	440897692	+	1248
G1812	gene-LOC125544322	rna-XM_048707962.1	II-c	Chr3	457375606	457378348	-	2742
G1812	gene-LOC125544324	rna-XM_048707963.1	II-c	Chr3	458153116	458155858	+	2742
G1812	gene-LOC125548490	rna-XM_048712071.1	II-c	Chr3	467428597	467430051	+	1454
G1812	gene-LOC125544413	rna-XM_048708103.1	II-c	Chr3	470854538	470857280	-	2742
G1812	gene-LOC125544677	rna-XM_048708425.1	II-c	Chr3	510778933	510782704	-	3771
G1812	gene-LOC125548746	rna-XM_048712294.1	III	Chr3	580450097	580451574	+	1477
G1812	gene-LOC125548758	rna-XM_048712303.1	III	Chr3	582924357	582928446	+	4089
G1812	gene-LOC125548759	rna-XM_048712304.1	III	Chr3	583208566	583213742	+	5176
G1812	gene-LOC125548761	rna-XM_048712305.1	III	Chr3	584984489	584986772	-	2283
G1812	gene-LOC125545175	rna-XM_048709051.1	I	Chr3	588614358	588616950	+	2592
G1812	gene-LOC125548819	rna-XM_048712358.1	II-c	Chr3	599599394	599602835	-	3441
G1812	gene-LOC125550564	rna-XM_048713586.1	II-d	Chr4	48334232	48337227	+	2995
G1812	gene-LOC125553794	rna-XM_048717493.1	III	Chr4	248014817	248016447	+	1630
G1812	gene-LOC125551612	rna-XM_048714878.1	I	Chr4	336337900	336354467	-	16567
G1812	gene-LOC125551847	rna-XM_048715216.1	III	Chr4	420106781	420108434	+	1653
G1812	gene-LOC125553246	rna-XM_048717051.1	II-e	Chr4	614820016	614824158	-	4142
G1812	gene-LOC125507932	rna-XM_048672461.1	II-d	Chr5	69070779	69073911	-	3132
G1812	gene-LOC125507937	rna-XM_048672469.1	II-d	Chr5	69970696	69973228	+	2532
G1812	gene-LOC125508535	rna-XM_048673260.1	I	Chr5	258060912	258065876	+	4964
G1812	gene-LOC125508742	rna-XM_048673530.1	III	Chr5	306383830	306385866	+	2036
G1812	gene-LOC125507001	rna-XM_048671706.1	III	Chr5	306699494	306707127	+	7633
G1812	gene-LOC125507002	rna-XM_048671707.1	III	Chr5	306739446	306746407	+	6961
G1812	gene-LOC125555930	rna-XM_048718736.1	III	Chr5	306757185	306758523	+	1338
G1812	gene-LOC125508785	rna-XM_048673581.1	II-c	Chr5	316859738	316864646	+	4908
G1812	gene-LOC125508790	rna-XM_048673585.1	II-c	Chr5	316933109	316938017	+	4908
G1812	gene-LOC125509105	rna-XM_048673985.1	III	Chr5	372537673	372539667	+	1994
G1812	gene-LOC125556125	rna-XM_048718911.1	II-a	Chr5	419069348	419070662	+	1314
G1812	gene-LOC125556126	rna-XM_048718912.1	II-a	Chr5	419131548	419132884	+	1336
G1812	gene-LOC125556127	rna-XM_048718913.1	II-a	Chr5	419142805	419144480	+	1675
G1812	gene-LOC125509754	rna-XM_048674788.1	I	Chr5	453576618	453581198	-	4580
G1812	gene-LOC125510500	rna-XM_048675707.1	II-d	Chr5	537767401	537768576	+	1175
G1812	gene-LOC125510558	rna-XM_048675777.1	II-d	Chr5	546219610	546222932	+	3322
G1812	gene-LOC125510649	rna-XM_048675891.1	II-c	Chr5	554976901	554980743	-	3842
G1812	gene-LOC125506458	rna-XM_048671269.1	III	Chr5	647347955	647364327	+	16372
G1812	gene-LOC125515455	rna-XM_048680922.1	III	Chr6	45560029	45562941	-	2912
G1812	gene-LOC125517134	rna-XM_048682320.1	II-a	Chr6	125808977	125810950	-	1973
G1812	gene-LOC125512221	rna-XM_048677313.1	II-c	Chr6	423321409	423324717	-	3308
G1812	gene-LOC125514214	rna-XM_048679503.1	II-e	Chr6	462121675	462125835	+	4160
G1812	gene-LOC125512599	rna-XM_048677694.1	II-b	Chr6	520684485	520687434	-	2949
G1812	gene-LOC125522797	rna-XM_048687829.1	II-b	Chr7	59250324	59255050	+	4726
G1812	gene-LOC125524675	rna-XM_048689710.1	II-b	Chr7	59282979	59290661	+	7682
G1812	gene-LOC125519868	rna-XM_048684644.1	II-b	Chr7	59334309	59339389	+	5080
G1812	gene-LOC125520152	rna-XM_048684986.1	III	Chr7	71238088	71241389	+	3301
G1812	gene-LOC125525120	rna-XM_048690146.1	I	Chr7	223640031	223644279	-	4248
G1812	gene-LOC125518376	rna-XM_048683242.1	III	Chr7	303326795	303335252	-	8457
G1812	gene-LOC125517952	rna-XM_048682910.1	III	Chr7	488409370	488411029	-	1659
G1812	gene-LOC125517944	rna-XM_048682903.1	III	Chr7	488526781	488528440	-	1659
G1812	gene-LOC125520632	rna-XM_048685595.1	II-e	Chr7	493249552	493251193	-	1641
G1812	gene-LOC125523700	rna-XM_048688768.1	II-a	Chr7	553111232	553112663	-	1431
G1812	gene-LOC125524165	rna-XM_048689234.1	II-a	Chr7	678920470	678922139	+	1669
G1812	gene-LOC125524166	rna-XM_048689236.1	II-a	Chr7	678979525	678981258	+	1733
G1812	gene-LOC125526484	rna-XM_048691173.1	II-c	NW_024111110.1	2374	3406	+	1032
G1812	gene-LOC125526752	rna-XM_048691391.1	II-c	NW_024112123.1	61669	65511	-	3842
G1812	gene-LOC125526992	rna-XM_048691574.1	II-b	NW_024112961.1	10554	17922	+	7368
G1812	gene-LOC125526989	rna-XM_048691571.1	II-b	NW_024112961.1	36235	41315	+	5080
G1812	gene-LOC125527090	rna-XM_048691666.1	II-c	NW_024113377.1	4819	6015	+	1196
G1812	gene-LOC125527303	rna-XM_048691841.1	III	NW_024114071.1	21605	23111	-	1506
G1812	gene-LOC125527773	rna-XM_048692289.1	III	NW_024114988.1	25402	26675	-	1273
G1812	gene-LOC125529589	rna-XM_048693996.1	II-d	NW_024116408.1	2458	5590	-	3132
G1812	gene-LOC125529783	rna-XM_048694202.1	II-b	NW_024116553.1	6536	9245	+	2709
G1812	gene-LOC125530550	rna-XM_048694931.1	II-c	NW_024117155.1	7803	12214	+	4411
G1812	gene-LOC125531028	rna-XM_048695437.1	III	NW_024117518.1	7053	8174	+	1121
G1812	gene-LOC125531140	rna-XM_048695547.1	II-c	NW_024117629.1	7	2375	+	2368
G1812	gene-LOC125531300	rna-XM_048695711.1	I	NW_024117747.1	9459	11600	-	2141
G1812	gene-LOC125532069	rna-XM_048696244.1	II-b	NW_024119961.1	24	3808	-	3784
Svevo	gene-TRITD_1Av1G023780	rna-TRITD_1Av1G023780	I	Chr1A	51170149	51172027	-	1878
Svevo	gene-TRITD_1Av1G129180	rna-TRITD_1Av1G129180	II-e	Chr1A	348973044	348973637	+	593
Svevo	gene-TRITD_1Av1G181740	rna-TRITD_1Av1G181740	I	Chr1A	485919177	485921396	-	2219
Svevo	gene-TRITD_1Av1G182460	rna-TRITD_1Av1G182460	III	Chr1A	487892829	487893855	-	1026
Svevo	gene-TRITD_1Av1G182530	rna-TRITD_1Av1G182530	III	Chr1A	487924518	487927167	-	2649
Svevo	gene-TRITD_1Av1G182560	rna-TRITD_1Av1G182560	III	Chr1A	488016301	488017335	-	1034
Svevo	gene-TRITD_1Av1G182570	rna-TRITD_1Av1G182570	III	Chr1A	488029835	488032237	-	2402
Svevo	gene-TRITD_1Av1G200910	rna-TRITD_1Av1G200910	II-c	Chr1A	525667560	525672178	+	4618
Svevo	gene-TRITD_1Av1G204020	rna-TRITD_1Av1G204020	II-c	Chr1A	531475699	531476361	+	662
Svevo	gene-TRITD_1Av1G204120	rna-TRITD_1Av1G204120	II-c	Chr1A	531571747	531572409	-	662
Svevo	gene-TRITD_1Av1G207340	rna-TRITD_1Av1G207340-2	III	Chr1A	540359671	540360427	+	756
Svevo	gene-TRITD_1Av1G207410	rna-TRITD_1Av1G207410	III	Chr1A	540412053	540412796	+	743
Svevo	gene-TRITD_1Av1G208640	rna-TRITD_1Av1G208640	II-b	Chr1A	543789425	543791977	+	2552
Svevo	gene-TRITD_1Av1G209580	rna-TRITD_1Av1G209580	II-c	Chr1A	546421944	546424415	-	2471
Svevo	gene-TRITD_1Av1G222800	rna-TRITD_1Av1G222800	II-c	Chr1A	570002360	570003728	-	1368
Svevo	gene-TRITD_1Av1G223070	rna-TRITD_1Av1G223070	II-b	Chr1A	570507063	570508041	+	978
Svevo	gene-TRITD_1Bv1G030900	rna-TRITD_1Bv1G030900	I	Chr1B	82473590	82475847	-	2257
Svevo	gene-TRITD_1Bv1G124640	rna-TRITD_1Bv1G124640	II-e	Chr1B	378494334	378495457	+	1123
Svevo	gene-TRITD_1Bv1G137860	rna-TRITD_1Bv1G137860	III	Chr1B	424484457	424489275	-	4818
Svevo	gene-TRITD_1Bv1G168480	rna-TRITD_1Bv1G168480	I	Chr1B	523422292	523424581	-	2289
Svevo	gene-TRITD_1Bv1G169870	rna-TRITD_1Bv1G169870	III	Chr1B	526635086	526639026	-	3940
Svevo	gene-TRITD_1Bv1G169960	rna-TRITD_1Bv1G169960	III	Chr1B	526841626	526842660	-	1034
Svevo	gene-TRITD_1Bv1G169970	rna-TRITD_1Bv1G169970	III	Chr1B	526873942	526876463	-	2521
Svevo	gene-TRITD_1Bv1G191720	rna-TRITD_1Bv1G191720	II-c	Chr1B	585877257	585879643	-	2386
Svevo	gene-TRITD_1Bv1G197790	rna-TRITD_1Bv1G197790	II-c	Chr1B	605152416	605153212	+	796
Svevo	gene-TRITD_1Bv1G197930	rna-TRITD_1Bv1G197930	II-c	Chr1B	605303747	605304418	-	671
Svevo	gene-TRITD_1Bv1G214620	rna-TRITD_1Bv1G214620	II-c	Chr1B	646795080	646797547	+	2467
Svevo	gene-TRITD_1Bv1G216190	rna-TRITD_1Bv1G216190	II-b	Chr1B	651419181	651421639	-	2458
Svevo	gene-TRITD_1Bv1G216930	rna-TRITD_1Bv1G216930	III	Chr1B	653335779	653336495	+	716
Svevo	gene-TRITD_1Bv1G220590	rna-TRITD_1Bv1G220590	II-b	Chr1B	660928658	660929641	+	983
Svevo	gene-TRITD_2Av1G005330	rna-TRITD_2Av1G005330	III	Chr2A	9192758	9194553	+	1795
Svevo	gene-TRITD_2Av1G028080	rna-TRITD_2Av1G028080	III	Chr2A	56910276	56912261	+	1985
Svevo	gene-TRITD_2Av1G028090	rna-TRITD_2Av1G028090	III	Chr2A	56935183	56936902	+	1719
Svevo	gene-TRITD_2Av1G062130	rna-TRITD_2Av1G062130-2	I	Chr2A	140485202	140487392	+	2190
Svevo	gene-TRITD_2Av1G066570	rna-TRITD_2Av1G066570	I	Chr2A	154340301	154348372	-	8071
Svevo	gene-TRITD_2Av1G147980	rna-TRITD_2Av1G147980-2	II-c	Chr2A	407891049	407892923	-	1874
Svevo	gene-TRITD_2Av1G156500	rna-TRITD_2Av1G156500	II-d	Chr2A	432818007	432821795	+	3788
Svevo	gene-TRITD_2Av1G202930	rna-TRITD_2Av1G202930	I	Chr2A	562242917	562246563	-	3646
Svevo	gene-TRITD_2Av1G231770	rna-TRITD_2Av1G231770	II-c	Chr2A	637136736	637140686	-	3950
Svevo	gene-TRITD_2Av1G251140	rna-TRITD_2Av1G251140	II-d	Chr2A	680923730	680924830	-	1100
Svevo	gene-TRITD_2Av1G254670	rna-TRITD_2Av1G254670	II-e	Chr2A	689132591	689136638	+	4047
Svevo	gene-TRITD_2Av1G267740	rna-TRITD_2Av1G267740	III	Chr2A	720660938	720662106	-	1168
Svevo	gene-TRITD_2Av1G270330	rna-TRITD_2Av1G270330	III	Chr2A	725541644	725544355	-	2711
Svevo	gene-TRITD_2Bv1G003120	rna-TRITD_2Bv1G003120	II-c	Chr2B	5987299	5991618	+	4319
Svevo	gene-TRITD_2Bv1G013360	rna-TRITD_2Bv1G013360	III	Chr2B	27359467	27360390	-	923
Svevo	gene-TRITD_2Bv1G013370	rna-TRITD_2Bv1G013370	III	Chr2B	27366445	27367532	-	1087
Svevo	gene-TRITD_2Bv1G036410	rna-TRITD_2Bv1G036410	III	Chr2B	89980768	89982439	+	1671
Svevo	gene-TRITD_2Bv1G036450	rna-TRITD_2Bv1G036450	III	Chr2B	90102354	90104417	+	2063
Svevo	gene-TRITD_2Bv1G062410	rna-TRITD_2Bv1G062410	III	Chr2B	161431211	161432215	-	1004
Svevo	gene-TRITD_2Bv1G073070	rna-TRITD_2Bv1G073070-3	I	Chr2B	188931224	188933409	+	2185
Svevo	gene-TRITD_2Bv1G076870	rna-TRITD_2Bv1G076870	I	Chr2B	201173547	201180711	+	7164
Svevo	gene-TRITD_2Bv1G128440	rna-TRITD_2Bv1G128440	II-c	Chr2B	379427925	379430655	+	2730
Svevo	gene-TRITD_2Bv1G132770	rna-TRITD_2Bv1G132770-2	II-d	Chr2B	392728320	392729475	+	1155
Svevo	gene-TRITD_2Bv1G193700	rna-TRITD_2Bv1G193700	II-c	Chr2B	574193524	574197415	-	3891
Svevo	gene-TRITD_2Bv1G212960	rna-TRITD_2Bv1G212960	II-d	Chr2B	637139134	637140220	-	1086
Svevo	gene-TRITD_2Bv1G216460	rna-TRITD_2Bv1G216460-3	II-e	Chr2B	648846133	648849657	-	3524
Svevo	gene-TRITD_2Bv1G231460	rna-TRITD_2Bv1G231460	III	Chr2B	699848415	699849591	+	1176
Svevo	gene-TRITD_2Bv1G233410	rna-TRITD_2Bv1G233410	III	Chr2B	707616036	707631279	-	15243
Svevo	gene-TRITD_3Av1G006420	rna-TRITD_3Av1G006420	III	Chr3A	13609247	13612846	-	3599
Svevo	gene-TRITD_3Av1G034960	rna-TRITD_3Av1G034960	II-c	Chr3A	73685279	73685956	+	677
Svevo	gene-TRITD_3Av1G037040	rna-TRITD_3Av1G037040	II-c	Chr3A	78870573	78876180	+	5607
Svevo	gene-TRITD_3Av1G074690	rna-TRITD_3Av1G074690-6	II-b	Chr3A	178667789	178669995	-	2206
Svevo	gene-TRITD_3Av1G134110	rna-TRITD_3Av1G134110	II-c	Chr3A	378259875	378260761	+	886
Svevo	gene-TRITD_3Av1G150100	rna-TRITD_3Av1G150100	II-b	Chr3A	426819221	426820742	-	1521
Svevo	gene-TRITD_3Av1G150670	rna-TRITD_3Av1G150670	II-c	Chr3A	428917616	428919651	+	2035
Svevo	gene-TRITD_3Av1G158170	rna-TRITD_3Av1G158170	III	Chr3A	447832851	447833891	-	1040
Svevo	gene-TRITD_3Av1G166730	rna-TRITD_3Av1G166730	II-c	Chr3A	469669841	469672151	+	2310
Svevo	gene-TRITD_3Av1G184390	rna-TRITD_3Av1G184390	II-c	Chr3A	512175782	512178882	-	3100
Svevo	gene-TRITD_3Av1G184990	rna-TRITD_3Av1G184990-2	II-b	Chr3A	513268832	513269909	+	1077
Svevo	gene-TRITD_3Av1G187750	rna-TRITD_3Av1G187750	II-b	Chr3A	521117661	521118726	-	1065
Svevo	gene-TRITD_3Av1G210740	rna-TRITD_3Av1G210740	III	Chr3A	580990051	580993356	+	3305
Svevo	gene-TRITD_3Av1G210790	rna-TRITD_3Av1G210790	III	Chr3A	581310725	581315651	+	4926
Svevo	gene-TRITD_3Av1G211380	rna-TRITD_3Av1G211380	III	Chr3A	583229850	583256354	+	26504
Svevo	gene-TRITD_3Av1G211510	rna-TRITD_3Av1G211510	III	Chr3A	583573654	583575830	-	2176
Svevo	gene-TRITD_3Av1G211660	rna-TRITD_3Av1G211660-2	III	Chr3A	584257572	584258073	+	501
Svevo	gene-TRITD_3Av1G213210	rna-TRITD_3Av1G213210-3	I	Chr3A	587319240	587320867	-	1627
Svevo	gene-TRITD_3Av1G224700	rna-TRITD_3Av1G224700	II-c	Chr3A	615743023	615746228	-	3205
Svevo	gene-TRITD_3Av1G282970	rna-TRITD_3Av1G282970	II-c	Chr3A	737730431	737732456	+	2025
Svevo	gene-TRITD_3Bv1G044070	rna-TRITD_3Bv1G044070	II-c	Chr3B	118543710	118544378	+	668
Svevo	gene-TRITD_3Bv1G044210	rna-TRITD_3Bv1G044210	II-b	Chr3B	118862683	118864671	-	1988
Svevo	gene-TRITD_3Bv1G082570	rna-TRITD_3Bv1G082570	II-b	Chr3B	233003207	233005718	+	2511
Svevo	gene-TRITD_3Bv1G122720	rna-TRITD_3Bv1G122720	II-c	Chr3B	383045534	383046458	+	924
Svevo	gene-TRITD_3Bv1G133090	rna-TRITD_3Bv1G133090	II-b	Chr3B	415573098	415574672	-	1574
Svevo	gene-TRITD_3Bv1G133450	rna-TRITD_3Bv1G133450	II-c	Chr3B	417131825	417133842	+	2017
Svevo	gene-TRITD_3Bv1G138520	rna-TRITD_3Bv1G138520	III	Chr3B	430997078	430998139	-	1061
Svevo	gene-TRITD_3Bv1G141130	rna-TRITD_3Bv1G141130-4	II-c	Chr3B	439679245	439681336	-	2091
Svevo	gene-TRITD_3Bv1G145040	rna-TRITD_3Bv1G145040	II-c	Chr3B	450941976	450944249	+	2273
Svevo	gene-TRITD_3Bv1G167040	rna-TRITD_3Bv1G167040	II-b	Chr3B	512328546	512329624	+	1078
Svevo	gene-TRITD_3Bv1G171000	rna-TRITD_3Bv1G171000	II-b	Chr3B	523333847	523334938	-	1091
Svevo	gene-TRITD_3Bv1G191390	rna-TRITD_3Bv1G191390	III	Chr3B	584461699	584462714	-	1015
Svevo	gene-TRITD_3Bv1G191490	rna-TRITD_3Bv1G191490	III	Chr3B	585053197	585054187	-	990
Svevo	gene-TRITD_3Bv1G191510	rna-TRITD_3Bv1G191510-2	III	Chr3B	585189763	585191019	+	1256
Svevo	gene-TRITD_3Bv1G191820	rna-TRITD_3Bv1G191820	III	Chr3B	586091871	586098780	-	6909
Svevo	gene-TRITD_3Bv1G192020	rna-TRITD_3Bv1G192020-2	III	Chr3B	586798890	586799480	-	590
Svevo	gene-TRITD_3Bv1G195790	rna-TRITD_3Bv1G195790	I	Chr3B	597430624	597432752	+	2128
Svevo	gene-TRITD_3Bv1G203640	rna-TRITD_3Bv1G203640	II-c	Chr3B	622471267	622475868	-	4601
Svevo	gene-TRITD_3Bv1G278900	rna-TRITD_3Bv1G278900	II-c	Chr3B	825941024	825943160	-	2136
Svevo	gene-TRITD_4Av1G064920	rna-TRITD_4Av1G064920-2	III	Chr4A	162793334	162794376	+	1042
Svevo	gene-TRITD_4Av1G070770	rna-TRITD_4Av1G070770	III	Chr4A	182537780	182538329	+	549
Svevo	gene-TRITD_4Av1G113600	rna-TRITD_4Av1G113600-2	I	Chr4A	343541184	343543532	-	2348
Svevo	gene-TRITD_4Av1G153460	rna-TRITD_4Av1G153460-2	III	Chr4A	475842188	475842760	-	572
Svevo	gene-TRITD_4Av1G182240	rna-TRITD_4Av1G182240-2	II-d	Chr4A	549180156	549182020	+	1864
Svevo	gene-TRITD_4Av1G201750	rna-TRITD_4Av1G201750	II-c	Chr4A	588475517	588476836	+	1319
Svevo	gene-TRITD_4Av1G209290	rna-TRITD_4Av1G209290	II-e	Chr4A	603002521	603007789	-	5268
Svevo	gene-TRITD_4Av1G232290	rna-TRITD_4Av1G232290	II-b	Chr4A	649409730	649414704	-	4974
Svevo	gene-TRITD_4Av1G232300	rna-TRITD_4Av1G232300	II-b	Chr4A	649451585	649458397	-	6812
Svevo	gene-TRITD_4Av1G232310	rna-TRITD_4Av1G232310	II-b	Chr4A	649527181	649531080	-	3899
Svevo	gene-TRITD_4Bv1G004160	rna-TRITD_4Bv1G004160	II-c	Chr4B	10879496	10879883	-	387
Svevo	gene-TRITD_4Bv1G023260	rna-TRITD_4Bv1G023260	II-d	Chr4B	61830586	61832478	-	1892
Svevo	gene-TRITD_4Bv1G049720	rna-TRITD_4Bv1G049720-2	III	Chr4B	141796221	141796793	-	572
Svevo	gene-TRITD_4Bv1G077410	rna-TRITD_4Bv1G077410-2	I	Chr4B	250452943	250456041	-	3098
Svevo	gene-TRITD_4Bv1G106050	rna-TRITD_4Bv1G106050	III	Chr4B	376208536	376209742	-	1206
Svevo	gene-TRITD_4Bv1G110750	rna-TRITD_4Bv1G110750	III	Chr4B	390979399	390980520	-	1121
Svevo	gene-TRITD_5Av1G027990	rna-TRITD_5Av1G027990	II-d	Chr5A	61183694	61185455	+	1761
Svevo	gene-TRITD_5Av1G064250	rna-TRITD_5Av1G064250	I	Chr5A	170496109	170500532	+	4423
Svevo	gene-TRITD_5Av1G111290	rna-TRITD_5Av1G111290-2	III	Chr5A	316399904	316401752	+	1848
Svevo	gene-TRITD_5Av1G111390	rna-TRITD_5Av1G111390	III	Chr5A	316748255	316749401	+	1146
Svevo	gene-TRITD_5Av1G116900	rna-TRITD_5Av1G116900-2	II-c	Chr5A	329015138	329016171	+	1033
Svevo	gene-TRITD_5Av1G134350	rna-TRITD_5Av1G134350	III	Chr5A	379534709	379536414	+	1705
Svevo	gene-TRITD_5Av1G143580	rna-TRITD_5Av1G143580	II-a	Chr5A	401783837	401784967	+	1130
Svevo	gene-TRITD_5Av1G143590	rna-TRITD_5Av1G143590	II-a	Chr5A	401855394	401856711	+	1317
Svevo	gene-TRITD_5Av1G157200	rna-TRITD_5Av1G157200-3	I	Chr5A	435114209	435116543	-	2334
Svevo	gene-TRITD_5Av1G198310	rna-TRITD_5Av1G198310	II-d	Chr5A	533187024	533187920	+	896
Svevo	gene-TRITD_5Av1G201170	rna-TRITD_5Av1G201170	II-d	Chr5A	540281667	540283580	+	1913
Svevo	gene-TRITD_5Av1G205650	rna-TRITD_5Av1G205650-2	II-c	Chr5A	552258252	552259428	-	1176
Svevo	gene-TRITD_5Av1G206170	rna-TRITD_5Av1G206170	I	Chr5A	553143098	553147311	+	4213
Svevo	gene-TRITD_5Av1G220460	rna-TRITD_5Av1G220460	II-d	Chr5A	584851881	584853605	+	1724
Svevo	gene-TRITD_5Av1G238820	rna-TRITD_5Av1G238820	II-b	Chr5A	622069770	622070819	-	1049
Svevo	gene-TRITD_5Bv1G028090	rna-TRITD_5Bv1G028090	II-d	Chr5B	75198612	75200362	+	1750
Svevo	gene-TRITD_5Bv1G028520	rna-TRITD_5Bv1G028520	II-d	Chr5B	76354379	76355275	-	896
Svevo	gene-TRITD_5Bv1G053390	rna-TRITD_5Bv1G053390	I	Chr5B	146712447	146717250	-	4803
Svevo	gene-TRITD_5Bv1G092350	rna-TRITD_5Bv1G092350-2	III	Chr5B	271626397	271628415	+	2018
Svevo	gene-TRITD_5Bv1G092390	rna-TRITD_5Bv1G092390	III	Chr5B	271857917	271859007	+	1090
Svevo	gene-TRITD_5Bv1G092400	rna-TRITD_5Bv1G092400	III	Chr5B	271865295	271866402	+	1107
Svevo	gene-TRITD_5Bv1G096050	rna-TRITD_5Bv1G096050	II-c	Chr5B	282734990	282737175	-	2185
Svevo	gene-TRITD_5Bv1G113720	rna-TRITD_5Bv1G113720	III	Chr5B	333969170	333970603	+	1433
Svevo	gene-TRITD_5Bv1G113750	rna-TRITD_5Bv1G113750	III	Chr5B	334056847	334058392	+	1545
Svevo	gene-TRITD_5Bv1G133470	rna-TRITD_5Bv1G133470	II-a	Chr5B	397801889	397803051	+	1162
Svevo	gene-TRITD_5Bv1G133500	rna-TRITD_5Bv1G133500	II-a	Chr5B	397849498	397850802	+	1304
Svevo	gene-TRITD_5Bv1G146000	rna-TRITD_5Bv1G146000	I	Chr5B	437222386	437225297	-	2911
Svevo	gene-TRITD_5Bv1G196080	rna-TRITD_5Bv1G196080	II-d	Chr5B	560133391	560135312	+	1921
Svevo	gene-TRITD_5Bv1G201710	rna-TRITD_5Bv1G201710	II-c	Chr5B	574047416	574055114	-	7698
Svevo	gene-TRITD_5Bv1G202400	rna-TRITD_5Bv1G202400-3	I	Chr5B	575465354	575466927	+	1573
Svevo	gene-TRITD_5Bv1G218150	rna-TRITD_5Bv1G218150	II-d	Chr5B	617573605	617575299	+	1694
Svevo	gene-TRITD_5Bv1G250580	rna-TRITD_5Bv1G250580-2	II-e	Chr5B	694385075	694389300	+	4225
Svevo	gene-TRITD_6Av1G020410	rna-TRITD_6Av1G020410	III	Chr6A	47769513	47772130	-	2617
Svevo	gene-TRITD_6Av1G052760	rna-TRITD_6Av1G052760-7	II-a	Chr6A	124577290	124578253	-	963
Svevo	gene-TRITD_6Av1G155320	rna-TRITD_6Av1G155320	II-c	Chr6A	450792604	450795452	-	2848
Svevo	gene-TRITD_6Av1G197170	rna-TRITD_6Av1G197170	II-b	Chr6A	554927195	554929399	-	2204
Svevo	gene-TRITD_6Bv1G030820	rna-TRITD_6Bv1G030820	III	Chr6B	84987750	84988620	-	870
Svevo	gene-TRITD_6Bv1G064600	rna-TRITD_6Bv1G064600	II-a	Chr6B	184041084	184042258	-	1174
Svevo	gene-TRITD_6Bv1G141140	rna-TRITD_6Bv1G141140	II-c	Chr6B	462979385	462981900	-	2515
Svevo	gene-TRITD_6Bv1G156370	rna-TRITD_6Bv1G156370	II-e	Chr6B	506545892	506549485	+	3593
Svevo	gene-TRITD_6Bv1G191090	rna-TRITD_6Bv1G191090	II-b	Chr6B	602136235	602138463	-	2228
Svevo	gene-TRITD_7Av1G027980	rna-TRITD_7Av1G027980	II-b	Chr7A	57041051	57052458	+	11407
Svevo	gene-TRITD_7Av1G028010	rna-TRITD_7Av1G028010	II-b	Chr7A	57076454	57081179	+	4725
Svevo	gene-TRITD_7Av1G028020	rna-TRITD_7Av1G028020	II-b	Chr7A	57110163	57162115	+	51952
Svevo	gene-TRITD_7Av1G088590	rna-TRITD_7Av1G088590	I	Chr7A	213556340	213559072	-	2732
Svevo	gene-TRITD_7Av1G145090	rna-TRITD_7Av1G145090	III	Chr7A	384663493	384671627	+	8134
Svevo	gene-TRITD_7Av1G183900	rna-TRITD_7Av1G183900	II-e	Chr7A	498545569	498546738	-	1169
Svevo	gene-TRITD_7Av1G264490	rna-TRITD_7Av1G264490	II-a	Chr7A	690590760	690591852	+	1092
Svevo	gene-TRITD_7Av1G264530	rna-TRITD_7Av1G264530-2	II-a	Chr7A	690651486	690652585	-	1099
Svevo	gene-TRITD_7Bv1G003750	rna-TRITD_7Bv1G003750	III	Chr7B	8659786	8662481	-	2695
Svevo	gene-TRITD_7Bv1G062720	rna-TRITD_7Bv1G062720	I	Chr7B	177782428	177785648	-	3220
Svevo	gene-TRITD_7Bv1G104790	rna-TRITD_7Bv1G104790	III	Chr7B	327087972	327096737	-	8765
Svevo	gene-TRITD_7Bv1G136750	rna-TRITD_7Bv1G136750	II-e	Chr7B	430299185	430300347	+	1162
Svevo	gene-TRITD_7Bv1G141570	rna-TRITD_7Bv1G141570	III	Chr7B	444922677	444923838	-	1161
Svevo	gene-TRITD_7Bv1G214970	rna-TRITD_7Bv1G214970	II-a	Chr7B	669558791	669559866	+	1075
Svevo	gene-TRITD_7Bv1G215020	rna-TRITD_7Bv1G215020	II-a	Chr7B	669682215	669719408	-	37193
Svevo	gene-TRITD_7Bv1G215570	rna-TRITD_7Bv1G215570	II-a	Chr7B	670925132	670926216	+	1084
Zavitan	gene-LOC119266730	rna-XM_037547997.1	III	3A	17445599	17449577	-	3978
Zavitan	gene-LOC119267247	rna-XM_037548604.1	II-b	3A	76639012	76641314	-	2302
Zavitan	gene-LOC119267285	rna-XM_037548653.1	II-c	3A	81679210	81685543	+	6333
Zavitan	gene-LOC119268201	rna-XM_037549796.1	II-c	1A	97844662	97845896	+	1234
Zavitan	gene-LOC119268431	rna-XM_037550061.1	II-b	3A	433897898	433899880	-	1982
Zavitan	gene-LOC119268537	rna-XM_037550197.1	III	3A	454952634	454953877	-	1243
Zavitan	gene-LOC119268586	rna-XM_037550245.1	II-c	3A	466068916	466071515	-	2599
Zavitan	gene-LOC119268936	rna-XM_037550656.1	II-b	3A	521345024	521346745	+	1721
Zavitan	gene-LOC119268999	rna-XM_037550739.1	II-b	3A	529194980	529196586	-	1606
Zavitan	gene-LOC119269446	rna-XM_037551276.1	I	3A	596050875	596053469	+	2594
Zavitan	gene-LOC119271262	rna-XM_037553158.1	II-c	3A	76631780	76632756	+	976
Zavitan	gene-LOC119271577	rna-XM_037553341.1	II-c	3A	384599282	384600452	+	1170
Zavitan	gene-LOC119271595	rna-XM_037553355.1	II-c	3A	436024062	436026547	+	2485
Zavitan	gene-LOC119271644	rna-XM_037553386.1	II-c	3A	477200177	477202684	+	2507
Zavitan	gene-LOC119271940	rna-XM_037553572.1	II-c	3A	520135401	520138469	-	3068
Zavitan	gene-LOC119272232	rna-XM_037553761.1	III	3A	589322767	589326366	+	3599
Zavitan	gene-LOC119272237	rna-XM_037553764.1	III	3A	591896828	591899773	-	2945
Zavitan	gene-LOC119272240	rna-XM_037553766.1	III	3A	592589239	592590564	+	1325
Zavitan	gene-LOC119272241	rna-XM_037553767.1	III	3A	592766152	592767665	+	1513
Zavitan	gene-LOC119272297	rna-XM_037553811.1	II-c	3A	608702317	608705734	-	3417
Zavitan	gene-LOC119272624	rna-XM_037554075.1	III	3A	589653998	589665659	+	11661
Zavitan	gene-LOC119272628	rna-XM_037554078.1	III	3A	591613452	591615373	+	1921
Zavitan	gene-LOC119273687	rna-XM_037554771.1	II-c	3A	757197265	757199751	+	2486
Zavitan	gene-LOC119275107	rna-XM_037555900.1	II-b	3B	125119730	125122025	-	2295
Zavitan	gene-LOC119275147	rna-XM_037555945.1	II-c	3B	130481757	130487349	+	5592
Zavitan	gene-LOC119275671	rna-XM_037556563.1	II-b	3B	231285451	231288204	+	2753
Zavitan	gene-LOC119276323	rna-XM_037557364.1	II-b	3B	427851859	427854185	-	2326
Zavitan	gene-LOC119276477	rna-XM_037557545.1	II-c	3B	452827329	452830048	-	2719
Zavitan	gene-LOC119276882	rna-XM_037558054.1	II-c	3B	524430483	524440893	-	10410
Zavitan	gene-LOC119276898	rna-XM_037558068.1	II-b	3B	526655932	526657563	+	1631
Zavitan	gene-LOC119276991	rna-XM_037558187.1	II-b	3B	544937404	544939051	-	1647
Zavitan	gene-LOC119277450	rna-XM_037558731.1	I	3B	616807085	616809624	+	2539
Zavitan	gene-LOC119279714	rna-XM_037560864.1	III	3B	608990983	608997903	+	6920
Zavitan	gene-LOC119280957	rna-XM_037561628.1	II-c	3B	124773997	124774955	+	958
Zavitan	gene-LOC119281307	rna-XM_037561848.1	II-c	3B	393134189	393135342	+	1153
Zavitan	gene-LOC119281339	rna-XM_037561866.1	II-c	3B	429421223	429423640	+	2417
Zavitan	gene-LOC119281370	rna-XM_037561891.1	III	3B	443807914	443809182	-	1268
Zavitan	gene-LOC119281401	rna-XM_037561917.1	II-c	3B	465345236	465356027	+	10791
Zavitan	gene-LOC119281650	rna-XM_037562119.1	III	3B	608317882	608321776	+	3894
Zavitan	gene-LOC119281653	rna-XM_037562122.1	III	3B	609845395	609848175	+	2780
Zavitan	gene-LOC119281654	rna-XM_037562123.1	III	3B	609893032	609895242	-	2210
Zavitan	gene-LOC119281655	rna-XM_037562124.1	III	3B	610018470	610019460	+	990
Zavitan	gene-LOC119281656	rna-XM_037562125.1	III	3B	610665995	610667262	+	1267
Zavitan	gene-LOC119281713	rna-XM_037562173.1	II-c	3B	638782487	638788334	-	5847
Zavitan	gene-LOC119282689	rna-XM_037562821.1	II-c	3B	853907952	853910573	-	2621
Zavitan	gene-LOC119283709	rna-XM_037563144.1	I	1A	507853141	507855876	-	2735
Zavitan	gene-LOC119283918	rna-XM_037563271.1	III	1A	510189617	510193616	-	3999
Zavitan	gene-LOC119285553	rna-XM_037564851.1	III	4A	166074785	166076308	+	1523
Zavitan	gene-LOC119285894	rna-XM_037565224.1	I	4A	342155854	342172325	+	16471
Zavitan	gene-LOC119286272	rna-XM_037565645.1	III	4A	474554249	474557300	+	3051
Zavitan	gene-LOC119286721	rna-XM_037566163.1	II-d	4A	554783838	554786830	+	2992
Zavitan	gene-LOC119287292	rna-XM_037566810.1	II-e	4A	608373946	608378289	-	4343
Zavitan	gene-LOC119287755	rna-XM_037567362.1	II-b	4A	655641594	655646983	-	5389
Zavitan	gene-LOC119287818	rna-XM_037567446.1	II-c	1A	545467789	545472473	-	4684
Zavitan	gene-LOC119288571	rna-XM_037568170.1	II-c	1A	552087069	552087956	+	887
Zavitan	gene-LOC119288582	rna-XM_037568179.1	II-c	1A	552187282	552188301	-	1019
Zavitan	gene-LOC119288594	rna-XM_037568189.1	II-c	1A	552184747	552186019	-	1272
Zavitan	gene-LOC119288833	rna-XM_037568363.1	III	4A	186427515	186429047	-	1532
Zavitan	gene-LOC119289284	rna-XM_037568643.1	II-c	4A	594865308	594867205	+	1897
Zavitan	gene-LOC119289599	rna-XM_037568894.1	II-b	4A	655683816	655689259	-	5443
Zavitan	gene-LOC119290586	rna-XM_037569247.1	II-e	1A	368040845	368042452	+	1607
Zavitan	gene-LOC119290676	rna-XM_037569310.1	III	4B	428533724	428535200	+	1476
Zavitan	gene-LOC119292886	rna-XM_037571563.1	III	1A	586598756	586599844	+	1088
Zavitan	gene-LOC119292908	rna-XM_037571568.1	III	1A	586650065	586650970	+	905
Zavitan	gene-LOC119293184	rna-XM_037571733.1	II-c	4B	11150301	11151425	-	1124
Zavitan	gene-LOC119293653	rna-XM_037572041.1	III	4B	383585702	383587331	-	1629
Zavitan	gene-LOC119293804	rna-XM_037572160.1	II-c	1A	592707901	592710501	-	2600
Zavitan	gene-LOC119295017	rna-XM_037573337.1	II-d	4B	62742992	62745991	-	2999
Zavitan	gene-LOC119295498	rna-XM_037573932.1	III	4B	142158348	142161096	-	2748
Zavitan	gene-LOC119295919	rna-XM_037574348.1	I	4B	252167611	252196378	-	28767
Zavitan	gene-LOC119297200	rna-XM_037575078.1	III	5A	269053592	269056234	+	2642
Zavitan	gene-LOC119297398	rna-XM_037575202.1	II-a	5A	387541978	387543609	+	1631
Zavitan	gene-LOC119298369	rna-XM_037575801.1	II-b	5A	668791810	668792900	-	1090
Zavitan	gene-LOC119299320	rna-XM_037576556.1	II-d	5A	63804371	63807587	+	3216
Zavitan	gene-LOC119299332	rna-XM_037576569.1	II-d	5A	64700576	64701962	-	1386
Zavitan	gene-LOC119299419	rna-XM_037576655.1	III	5A	269034557	269039007	+	4450
Zavitan	gene-LOC119300644	rna-XM_037577546.1	I	5A	164460827	164465746	-	4919
Zavitan	gene-LOC119300940	rna-XM_037577847.1	III	5A	268690601	268692691	+	2090
Zavitan	gene-LOC119301041	rna-XM_037577943.1	II-c	5A	281326995	281331903	+	4908
Zavitan	gene-LOC119301319	rna-XM_037578271.1	III	5A	332191747	332193603	+	1856
Zavitan	gene-LOC119301320	rna-XM_037578272.1	III	5A	332416878	332418847	+	1969
Zavitan	gene-LOC119301711	rna-XM_037578695.1	II-a	5A	387601384	387602602	+	1218
Zavitan	gene-LOC119301712	rna-XM_037578696.1	II-a	5A	387612928	387614601	+	1673
Zavitan	gene-LOC119301981	rna-XM_037578995.1	I	5A	420702416	420706890	-	4474
Zavitan	gene-LOC119302769	rna-XM_037579820.1	III	5A	554992969	555000354	+	7385
Zavitan	gene-LOC119303002	rna-XM_037580079.1	II-d	5A	578450638	578451751	+	1113
Zavitan	gene-LOC119303086	rna-XM_037580177.1	II-d	5A	585390677	585393969	+	3292
Zavitan	gene-LOC119303202	rna-XM_037580305.1	II-c	5A	597688977	597692767	-	3790
Zavitan	gene-LOC119303219	rna-XM_037580324.1	I	5A	598550453	598554548	+	4095
Zavitan	gene-LOC119303574	rna-XM_037580704.1	II-d	5A	629973377	629975858	+	2481
Zavitan	gene-LOC119305414	rna-XM_037581931.1	III	5B	285952693	285953818	+	1125
Zavitan	gene-LOC119305627	rna-XM_037582101.1	II-a	5B	415371616	415373234	+	1618
Zavitan	gene-LOC119305744	rna-XM_037582187.1	II-e	1B	404759335	404761069	+	1734
Zavitan	gene-LOC119307517	rna-XM_037583595.1	II-d	5B	85648837	85651797	+	2960
Zavitan	gene-LOC119307527	rna-XM_037583605.1	II-d	5B	86425367	86426889	-	1522
Zavitan	gene-LOC119307962	rna-XM_037584062.1	I	5B	156868644	156873729	-	5085
Zavitan	gene-LOC119308252	rna-XM_037584372.1	III	1B	552766257	552768909	-	2652
Zavitan	gene-LOC119308262	rna-XM_037584376.1	III	1B	552983757	552985019	-	1262
Zavitan	gene-LOC119308271	rna-XM_037584377.1	III	1B	552992512	552995093	-	2581
Zavitan	gene-LOC119308295	rna-XM_037584403.1	III	1B	553133302	553134549	-	1247
Zavitan	gene-LOC119308460	rna-XM_037584593.1	III	5B	285723482	285725759	+	2277
Zavitan	gene-LOC119308859	rna-XM_037585025.1	III	5B	350646921	350648743	+	1822
Zavitan	gene-LOC119308860	rna-XM_037585026.1	III	5B	350563863	350565648	+	1785
Zavitan	gene-LOC119309394	rna-XM_037585407.1	III	5B	285941896	285946326	+	4430
Zavitan	gene-LOC119309689	rna-XM_037585641.1	II-a	5B	415566202	415567711	+	1509
Zavitan	gene-LOC119309690	rna-XM_037585642.1	II-a	5B	415614465	415616288	+	1823
Zavitan	gene-LOC119310110	rna-XM_037585954.1	II-c	1B	612809577	612812481	-	2904
Zavitan	gene-LOC119310224	rna-XM_037586041.1	I	5B	594917605	594924471	+	6866
Zavitan	gene-LOC119310504	rna-XM_037586241.1	II-c	1B	626130585	626131565	+	980
Zavitan	gene-LOC119310669	rna-XM_037586333.1	I	5B	455023016	455027281	-	4265
Zavitan	gene-LOC119311436	rna-XM_037587101.1	III	1A	509909208	509910515	-	1307
Zavitan	gene-LOC119311534	rna-XM_037587202.1	III	1A	510206047	510208614	-	2567
Zavitan	gene-LOC119311678	rna-XM_037587351.1	II-d	5B	568299520	568300679	+	1159
Zavitan	gene-LOC119311762	rna-XM_037587464.1	II-d	5B	579214469	579217346	+	2877
Zavitan	gene-LOC119311875	rna-XM_037587586.1	II-c	5B	593624217	593632443	-	8226
Zavitan	gene-LOC119312026	rna-XM_037587749.1	III	5B	608492676	608497318	+	4642
Zavitan	gene-LOC119312236	rna-XM_037587963.1	II-d	5B	637552061	637554487	+	2426
Zavitan	gene-LOC119312884	rna-XM_037588670.1	II-c	1B	690664255	690667959	-	3704
Zavitan	gene-LOC119312969	rna-XM_037588768.1	II-e	5B	719629471	719633619	+	4148
Zavitan	gene-LOC119316254	rna-XM_037590562.1	II-a	6A	132312696	132314161	-	1465
Zavitan	gene-LOC119316799	rna-XM_037591180.1	III	6A	53302295	53305255	-	2960
Zavitan	gene-LOC119317522	rna-XM_037591992.1	II-e	6A	505828082	505832200	+	4118
Zavitan	gene-LOC119318045	rna-XM_037592553.1	II-b	6A	571114362	571116769	-	2407
Zavitan	gene-LOC119319350	rna-XM_037593843.1	II-c	6A	466027139	466030273	-	3134
Zavitan	gene-LOC119320080	rna-XM_037594212.1	II-e	6B	528580925	528585270	+	4345
Zavitan	gene-LOC119320837	rna-XM_037594767.1	III	6B	97923313	97925901	-	2588
Zavitan	gene-LOC119322770	rna-XM_037596281.1	I	1B	122194724	122197259	-	2535
Zavitan	gene-LOC119323592	rna-XM_037597285.1	II-a	6B	205926702	205928102	-	1400
Zavitan	gene-LOC119324437	rna-XM_037598231.1	II-b	6B	629861242	629863729	-	2487
Zavitan	gene-LOC119325081	rna-XM_037598827.1	II-c	6B	484701264	484704074	-	2810
Zavitan	gene-LOC119328442	rna-XM_037601428.1	II-e	7A	511708392	511709999	-	1607
Zavitan	gene-LOC119328919	rna-XM_037601913.1	III	7A	389989075	389997940	-	8865
Zavitan	gene-LOC119329170	rna-XM_037602174.1	III	7A	76759598	76762367	+	2769
Zavitan	gene-LOC119329188	rna-XM_037602193.1	II-b	7A	60924954	60929697	+	4743
Zavitan	gene-LOC119329189	rna-XM_037602194.1	II-b	7A	60841907	60846387	+	4480
Zavitan	gene-LOC119331159	rna-XM_037604333.1	II-a	7A	707968269	707969926	-	1657
Zavitan	gene-LOC119331226	rna-XM_037604401.1	II-a	7A	707822701	707824101	+	1400
Zavitan	gene-LOC119333086	rna-XM_037606108.1	II-b	7A	60807084	60808942	+	1858
Zavitan	gene-LOC119333651	rna-XM_037606482.1	III	7A	496362431	496363973	+	1542
Zavitan	gene-LOC119334299	rna-XM_037606891.1	II-a	7A	707892219	707893643	-	1424
Zavitan	gene-LOC119334564	rna-XM_037607109.1	I	7A	224858986	224863071	-	4085
Zavitan	gene-LOC119335616	rna-XM_037607727.1	II-a	7B	704821889	704823449	+	1560
Zavitan	gene-LOC119336083	rna-XM_037608116.1	II-e	7B	460880820	460882431	+	1611
Zavitan	gene-LOC119336808	rna-XM_037608885.1	III	7B	316144104	316153429	+	9325
Zavitan	gene-LOC119337167	rna-XM_037609289.1	III	7B	10686416	10689250	-	2834
Zavitan	gene-LOC119339113	rna-XM_037611272.1	II-a	7B	706030185	706031913	+	1728
Zavitan	gene-LOC119339831	rna-XM_037611731.1	II-a	7B	704899675	704901325	-	1650
Zavitan	gene-LOC119342080	rna-XM_037613923.1	II-a	7B	704861288	704862833	-	1545
Zavitan	gene-LOC119348674	rna-XM_037616645.1	I	1B	549203565	549206571	-	3006
Zavitan	gene-LOC119348742	rna-XM_037616735.1	II-c	1A	592661097	592670739	-	9642
Zavitan	gene-LOC119348752	rna-XM_037616744.1	II-c	1A	592715257	592718706	-	3449
Zavitan	gene-LOC119349205	rna-XM_037617235.1	II-c	1B	626276508	626277896	-	1388
Zavitan	gene-LOC119349637	rna-XM_037617714.1	III	1B	681691530	681692618	+	1088
Zavitan	gene-LOC119349639	rna-XM_037617716.1	III	1B	681612110	681613025	+	915
Zavitan	gene-LOC119349643	rna-XM_037617719.1	III	1B	681702442	681703451	+	1009
Zavitan	gene-LOC119349723	rna-XM_037617813.1	II-c	1B	690683033	690685681	-	2648
Zavitan	gene-LOC119350464	rna-XM_037618289.1	III	1B	450469206	450473840	-	4634
Zavitan	gene-LOC119350597	rna-XM_037618346.1	III	1B	553210602	553226293	-	15691
Zavitan	gene-LOC119350904	rna-XM_037618516.1	II-b	1B	678192623	678193994	+	1371
Zavitan	gene-LOC119353740	rna-XM_037620405.1	III	2A	122741718	122743051	-	1333
Zavitan	gene-LOC119353929	rna-XM_037620631.1	I	2A	150435709	150439364	+	3655
Zavitan	gene-LOC119353998	rna-XM_037620704.1	I	2A	164334910	164342972	-	8062
Zavitan	gene-LOC119354271	rna-XM_037620987.1	III	1A	509941107	509943760	-	2653
Zavitan	gene-LOC119354717	rna-XM_037621461.1	II-c	2A	407280855	407284031	-	3176
Zavitan	gene-LOC119354830	rna-XM_037621577.1	II-d	2A	442440293	442441747	+	1454
Zavitan	gene-LOC119355451	rna-XM_037622257.1	I	2A	572037179	572042592	-	5413
Zavitan	gene-LOC119355962	rna-XM_037622863.1	II-c	2A	645762245	645766626	-	4381
Zavitan	gene-LOC119356010	rna-XM_037622906.1	II-c	1A	579400593	579403370	+	2777
Zavitan	gene-LOC119356140	rna-XM_037623056.1	II-b	1A	582966212	582968930	+	2718
Zavitan	gene-LOC119356285	rna-XM_037623228.1	II-d	2A	689616757	689618091	-	1334
Zavitan	gene-LOC119356356	rna-XM_037623305.1	II-e	2A	697289717	697294545	-	4828
Zavitan	gene-LOC119356679	rna-XM_037623658.1	III	2A	726459189	726460758	-	1569
Zavitan	gene-LOC119358238	rna-XM_037624885.1	III	2A	731672356	731675264	-	2908
Zavitan	gene-LOC119358239	rna-XM_037624886.1	III	2A	731750011	731752871	-	2860
Zavitan	gene-LOC119358563	rna-XM_037625047.1	II-c	2A	4565430	4569366	+	3936
Zavitan	gene-LOC119358613	rna-XM_037625082.1	III	2A	10235203	10236983	+	1780
Zavitan	gene-LOC119358710	rna-XM_037625147.1	III	2A	21256689	21257673	-	984
Zavitan	gene-LOC119358951	rna-XM_037625324.1	III	2A	65316058	65318116	+	2058
Zavitan	gene-LOC119358952	rna-XM_037625325.1	III	2A	65402947	65404808	+	1861
Zavitan	gene-LOC119360305	rna-XM_037626001.1	III	2B	26649887	26650872	-	985
Zavitan	gene-LOC119360336	rna-XM_037626018.1	III	2B	33844718	33846356	-	1638
Zavitan	gene-LOC119361281	rna-XM_037626571.1	III	2B	734603608	734606171	-	2563
Zavitan	gene-LOC119361282	rna-XM_037626572.1	III	2B	734627969	734630881	-	2912
Zavitan	gene-LOC119362918	rna-XM_037628199.1	III	2B	179941426	179942758	-	1332
Zavitan	gene-LOC119363121	rna-XM_037628429.1	I	2B	208932624	208936098	+	3474
Zavitan	gene-LOC119363154	rna-XM_037628464.1	I	1A	63632191	63634377	-	2186
Zavitan	gene-LOC119363188	rna-XM_037628498.1	I	2B	221302113	221309753	+	7640
Zavitan	gene-LOC119363899	rna-XM_037629269.1	II-c	2B	401911742	401914646	+	2904
Zavitan	gene-LOC119363967	rna-XM_037629354.1	II-d	2B	415229636	415231104	+	1468
Zavitan	gene-LOC119364572	rna-XM_037630057.1	I	2B	516191287	516196674	-	5387
Zavitan	gene-LOC119365097	rna-XM_037630697.1	II-c	2B	598776541	598780856	-	4315
Zavitan	gene-LOC119365463	rna-XM_037631104.1	II-d	2B	661896959	661898232	-	1273
Zavitan	gene-LOC119365533	rna-XM_037631171.1	II-e	2B	673507086	673511847	-	4761
Zavitan	gene-LOC119365894	rna-XM_037631543.1	III	2B	727030543	727032199	+	1656
Zavitan	gene-LOC119366771	rna-XM_037632493.1	II-c	2B	5507225	5511949	+	4724
Zavitan	gene-LOC119366907	rna-XM_037632588.1	III	2B	25993908	25995117	-	1209
Zavitan	gene-LOC119367269	rna-XM_037632831.1	III	2B	106796272	106798236	+	1964
Zavitan	gene-LOC119367271	rna-XM_037632832.1	III	2B	106914123	106916560	+	2437
Chinese Spring	gene-LOC123038870	rna-XM_044462283.1	III	2B	35262824	35265989	-	3165
Chinese Spring	gene-LOC123039492	rna-XM_044462637.1	III	2B	727966794	727979198	-	12404
Chinese Spring	gene-LOC123039493	rna-XM_044462638.1	III	2B	727979537	727993432	-	13895
Chinese Spring	gene-LOC123040155	rna-XM_044463085.1	III	2B	30536174	30537620	-	1446
Chinese Spring	gene-LOC123040156	rna-XM_044463086.1	III	2B	30543524	30544733	-	1209
Chinese Spring	gene-LOC123040620	rna-XM_044463410.1	III	2B	96934177	96936060	+	1883
Chinese Spring	gene-LOC123040621	rna-XM_044463411.1	III	2B	97038318	97040612	+	2294
Chinese Spring	gene-LOC100127075	rna-XM_044463678.1	III	2B	170840199	170841602	-	1403
Chinese Spring	gene-LOC123043081	rna-XM_044465426.1	II-c	2B	8006265	8010882	+	4617
Chinese Spring	gene-LOC100192141	rna-XM_044467063.1	I	2B	199101967	199105552	+	3585
Chinese Spring	gene-LOC123044416	rna-XM_044467149.1	I	2B	214180654	214188392	+	7738
Chinese Spring	gene-LOC123045105	rna-XM_044468039.1	II-c	2B	395220420	395223761	+	3341
Chinese Spring	gene-LOC123045188	rna-XM_044468142.1	II-d	2B	408393198	408394661	+	1463
Chinese Spring	gene-LOC123045726	rna-XM_044468904.1	I	2B	508698383	508703841	-	5458
Chinese Spring	gene-LOC123046209	rna-XM_044469514.1	II-c	2B	591658669	591662931	-	4262
Chinese Spring	gene-LOC123046528	rna-XM_044469927.1	II-d	2B	656500358	656501640	-	1282
Chinese Spring	gene-LOC123046601	rna-XM_044469998.1	II-e	2B	667376602	667381531	-	4929
Chinese Spring	gene-LOC123046943	rna-XM_044470399.1	III	2B	720779782	720781424	+	1642
Chinese Spring	gene-LOC123048315	rna-XM_044471443.1	III	2D	15703662	15704701	-	1039
Chinese Spring	gene-LOC123048373	rna-XM_044471489.1	III	2D	20039768	20041421	-	1653
Chinese Spring	gene-LOC123048377	rna-XM_044471491.1	III	2D	20333063	20334577	-	1514
Chinese Spring	gene-LOC123048697	rna-XM_044471742.1	III	2D	58733146	58735523	+	2377
Chinese Spring	gene-LOC123048698	rna-XM_044471743.1	III	2D	58776135	58778075	+	1940
Chinese Spring	gene-LOC123048700	rna-XM_044471744.1	III	2D	58796965	58799929	+	2964
Chinese Spring	gene-LOC123048701	rna-XM_044471745.1	III	2D	58922914	58924716	+	1802
Chinese Spring	gene-LOC100127076	rna-XM_044472002.1	III	2D	114908059	114909402	-	1343
Chinese Spring	gene-LOC123050221	rna-XM_044473044.1	III	2D	591651419	591653013	-	1594
Chinese Spring	gene-LOC123050264	rna-XM_044473086.1	III	2D	596313944	596316655	+	2711
Chinese Spring	gene-LOC123050265	rna-XM_044473087.1	III	2D	596351375	596353267	+	1892
Chinese Spring	gene-LOC100049025	rna-XM_044473700.1	II-c	2D	5881976	5887150	+	5174
Chinese Spring	gene-LOC123052205	rna-XM_044475318.1	I	2D	136795389	136805968	+	10579
Chinese Spring	gene-LOC543112	rna-XM_044475403.1	I	2D	148298525	148306316	+	7791
Chinese Spring	gene-LOC123052942	rna-XM_044476313.1	II-c	2D	321040795	321043596	+	2801
Chinese Spring	gene-LOC123053021	rna-XM_044476398.1	II-d	2D	333676337	333677791	+	1454
Chinese Spring	gene-LOC123053599	rna-XM_044477074.1	I	2D	427396253	427401559	-	5306
Chinese Spring	gene-LOC100192142	rna-XM_044477766.1	II-c	2D	500073704	500078051	-	4347
Chinese Spring	gene-LOC100192191	rna-XM_044478156.1	II-d	2D	545982324	545983624	-	1300
Chinese Spring	gene-LOC123054467	rna-XM_044478248.1	II-e	2D	556617403	556622252	-	4849
Chinese Spring	gene-LOC123056942	rna-XM_044480152.1	II-c	3A	478139037	478141520	+	2483
Chinese Spring	gene-LOC123057017	rna-XM_044480196.1	III	3A	592621318	592623632	+	2314
Chinese Spring	gene-LOC100049027	rna-XM_044480833.1	II-c	3A	79092099	79093108	+	1009
Chinese Spring	gene-LOC123057980	rna-XM_044480834.1	II-b	3A	79099448	79101865	-	2417
Chinese Spring	gene-LOC123058352	rna-XM_044481095.1	II-c	3A	385574065	385575383	+	1318
Chinese Spring	gene-LOC123058378	rna-XM_044481112.1	II-b	3A	434633086	434635108	-	2022
Chinese Spring	gene-LOC100192193	rna-XM_044481116.1	II-c	3A	436865286	436867768	+	2482
Chinese Spring	gene-LOC123058418	rna-XM_044481147.1	III	3A	456149519	456150743	-	1224
Chinese Spring	gene-LOC123058534	rna-XM_044481249.1	II-c	3A	520864161	520867374	-	3213
Chinese Spring	gene-LOC123058542	rna-XM_044481256.1	II-b	3A	521985901	521987569	+	1668
Chinese Spring	gene-LOC123058722	rna-XM_044481417.1	III	3A	590320253	590323909	+	3656
Chinese Spring	gene-LOC123058726	rna-XM_044481419.1	III	3A	593578051	593579538	+	1487
Chinese Spring	gene-LOC123058728	rna-XM_044481420.1	III	3A	593740056	593741402	+	1346
Chinese Spring	gene-LOC123058783	rna-XM_044481465.1	II-c	3A	608844793	608848262	-	3469
Chinese Spring	gene-LOC123059660	rna-XM_044482172.1	II-c	3A	743907001	743909513	+	2512
Chinese Spring	gene-LOC123059977	rna-XM_044482545.1	I	1A	495032642	495035381	-	2739
Chinese Spring	gene-LOC123060435	rna-XM_044483160.1	II-c	3A	84364475	84370487	+	6012
Chinese Spring	gene-LOC123060897	rna-XM_044483764.1	II-b	3A	184632316	184635122	-	2806
Chinese Spring	gene-LOC123061677	rna-XM_044484875.1	II-c	3A	467260360	467262926	-	2566
Chinese Spring	gene-LOC123062059	rna-XM_044485390.1	II-b	3A	529969191	529970798	-	1607
Chinese Spring	gene-LOC123062440	rna-XM_044485961.1	III	3A	592894981	592897529	-	2548
Chinese Spring	gene-LOC123062465	rna-XM_044485996.1	I	3A	596899506	596902087	+	2581
Chinese Spring	gene-LOC123063940	rna-XM_044487700.1	II-c	1A	535438381	535440858	-	2477
Chinese Spring	gene-LOC123064419	rna-XM_044487908.1	III	3B	19781838	19786188	+	4350
Chinese Spring	gene-LOC123064843	rna-XM_044488250.1	II-c	1A	542041062	542042254	-	1192
Chinese Spring	gene-LOC100192143	rna-XM_044488375.1	II-c	3B	123695227	123696264	+	1037
Chinese Spring	gene-LOC123065000	rna-XM_044488376.1	II-b	3B	124014728	124017206	-	2478
Chinese Spring	gene-LOC123065415	rna-XM_044488699.1	II-c	3B	390335118	390336378	+	1260
Chinese Spring	gene-LOC123065447	rna-XM_044488719.1	II-b	3B	425063538	425065298	-	1760
Chinese Spring	gene-LOC123065451	rna-XM_044488723.1	II-c	3B	426636284	426638747	+	2463
Chinese Spring	gene-LOC123065490	rna-XM_044488756.1	III	3B	440347875	440349111	-	1236
Chinese Spring	gene-LOC123065523	rna-XM_044488781.1	II-c	3B	460342040	460344513	+	2473
Chinese Spring	gene-LOC123065637	rna-XM_044488881.1	II-b	3B	520572829	520574552	+	1723
Chinese Spring	gene-LOC123065846	rna-XM_044489051.1	III	3B	603955992	603960127	+	4135
Chinese Spring	gene-LOC123065849	rna-XM_044489053.1	III	3B	605534868	605537995	+	3127
Chinese Spring	gene-LOC123065851	rna-XM_044489054.1	III	3B	605581982	605584166	-	2184
Chinese Spring	gene-LOC123065852	rna-XM_044489055.1	III	3B	605705324	605706385	+	1061
Chinese Spring	gene-LOC123065853	rna-XM_044489057.1	III	3B	606442401	606443908	+	1507
Chinese Spring	gene-LOC123067005	rna-XM_044489969.1	II-c	3B	839880362	839882916	-	2554
Chinese Spring	gene-LOC123067625	rna-XM_044490348.1	III	3B	604637269	604644175	+	6906
Chinese Spring	gene-LOC123068752	rna-XM_044491399.1	II-b	1A	571564082	571567034	+	2952
Chinese Spring	gene-LOC123068973	rna-XM_044491683.1	II-c	3B	129441042	129446618	+	5576
Chinese Spring	gene-LOC100049028	rna-XM_044491820.1	III	1A	575513050	575514162	+	1112
Chinese Spring	gene-LOC123069083	rna-XM_044491830.1	III	1A	575500468	575501545	+	1077
Chinese Spring	gene-LOC123069090	rna-XM_044491842.1	III	1A	575562522	575564010	+	1488
Chinese Spring	gene-LOC123069097	rna-XM_044491855.1	III	1A	575519115	575520215	+	1100
Chinese Spring	gene-LOC123069510	rna-XM_044492389.1	II-b	3B	238260186	238263212	+	3026
Chinese Spring	gene-LOC123069739	rna-XM_044492685.1	II-c	1A	581575543	581579009	-	3466
Chinese Spring	gene-LOC123069750	rna-XM_044492688.1	II-c	1A	581568303	581570781	-	2478
Chinese Spring	gene-LOC123070295	rna-XM_044493432.1	II-c	3B	449076417	449079245	-	2828
Chinese Spring	gene-LOC123070785	rna-XM_044494122.1	II-b	3B	540498963	540500587	-	1624
Chinese Spring	gene-LOC123071253	rna-XM_044494781.1	I	3B	612132065	612134652	+	2587
Chinese Spring	gene-LOC123071387	rna-XM_044494929.1	II-c	3B	633633780	633638644	-	4864
Chinese Spring	gene-LOC123074143	rna-XM_044497064.1	II-c	3D	67458824	67460039	+	1215
Chinese Spring	gene-LOC123074144	rna-XM_044497065.1	II-b	3D	67563260	67565832	-	2572
Chinese Spring	gene-LOC123074516	rna-XM_044497334.1	II-c	3D	287591798	287593034	+	1236
Chinese Spring	gene-LOC123074543	rna-XM_044497349.1	II-b	3D	315152819	315154927	-	2108
Chinese Spring	gene-LOC123074549	rna-XM_044497353.1	II-c	3D	316753952	316756467	+	2515
Chinese Spring	gene-LOC123074593	rna-XM_044497393.1	III	3D	331051850	331053088	-	1238
Chinese Spring	gene-LOC123074628	rna-XM_044497422.1	II-c	3D	348856937	348859281	+	2344
Chinese Spring	gene-LOC123074720	rna-XM_044497485.1	II-c	3D	389645343	389650069	-	4726
Chinese Spring	gene-LOC123074727	rna-XM_044497491.1	II-b	3D	391271950	391273653	+	1703
Chinese Spring	gene-LOC123074914	rna-XM_044497640.1	III	3D	449505984	449509797	+	3813
Chinese Spring	gene-LOC123074915	rna-XM_044497641.1	III	3D	449736497	449741420	+	4923
Chinese Spring	gene-LOC123074916	rna-XM_044497642.1	III	3D	450150508	450153813	+	3305
Chinese Spring	gene-LOC123074917	rna-XM_044497643.1	III	3D	450209567	450211934	-	2367
Chinese Spring	gene-LOC123074920	rna-XM_044497644.1	III	3D	450407326	450408602	+	1276
Chinese Spring	gene-LOC123075936	rna-XM_044498433.1	II-c	3D	612782830	612785367	+	2537
Chinese Spring	gene-LOC123076852	rna-XM_044498998.1	III	3D	10474431	10478812	-	4381
Chinese Spring	gene-LOC123077505	rna-XM_044499785.1	II-c	3D	71839917	71845095	+	5178
Chinese Spring	gene-LOC123078003	rna-XM_044500386.1	II-b	3D	154790473	154793101	-	2628
Chinese Spring	gene-LOC123078746	rna-XM_044501352.1	II-c	3D	339396720	339399548	-	2828
Chinese Spring	gene-LOC123078829	rna-XM_044501459.1	III	1B	437305842	437310473	-	4631
Chinese Spring	gene-LOC100049033	rna-XM_044501860.1	II-b	3D	400607839	400609432	-	1593
Chinese Spring	gene-LOC123079579	rna-XM_044502370.1	III	3D	450602884	450604401	+	1517
Chinese Spring	gene-LOC123079611	rna-XM_044502405.1	I	3D	455353818	455356499	+	2681
Chinese Spring	gene-LOC123079725	rna-XM_044502522.1	II-c	3D	465962903	465966689	-	3786
Chinese Spring	gene-LOC123082467	rna-XM_044504798.1	II-c	4A	595637087	595638636	+	1549
Chinese Spring	gene-LOC123083029	rna-XM_044505189.1	II-b	4A	673201430	673205720	+	4290
Chinese Spring	gene-LOC123083031	rna-XM_044505190.1	II-b	4A	673274787	673280451	+	5664
Chinese Spring	gene-LOC100192148	rna-XM_044507421.1	III	4A	165055087	165056794	+	1707
Chinese Spring	gene-LOC100192156	rna-XM_044507802.1	I	4A	356788887	356805373	-	16486
Chinese Spring	gene-LOC100192139	rna-XM_044508220.1	III	4A	474505235	474508060	+	2825
Chinese Spring	gene-LOC100192140	rna-XM_044508781.1	II-d	4A	555592318	555595342	+	3024
Chinese Spring	gene-LOC123087499	rna-XM_044509518.1	II-e	4A	607954749	607958997	-	4248
Chinese Spring	gene-LOC123088035	rna-XM_044510181.1	II-b	4A	673316968	673322079	+	5111
Chinese Spring	gene-LOC123091053	rna-XM_044512447.1	II-d	4B	66316238	66319244	-	3006
Chinese Spring	gene-LOC123091537	rna-XM_044513073.1	III	4B	146398543	146401331	-	2788
Chinese Spring	gene-LOC123092158	rna-XM_044513849.1	I	4B	351594608	351629467	-	34859
Chinese Spring	gene-LOC100192159	rna-XM_044513996.1	III	4B	386017310	386018840	-	1530
Chinese Spring	gene-LOC123094209	rna-XM_044516267.1	II-c	4B	13430642	13432014	-	1372
Chinese Spring	gene-LOC123094233	rna-XM_044516289.1	III	1B	540777025	540779743	-	2718
Chinese Spring	gene-LOC123094842	rna-XM_044516725.1	III	4B	371568818	371570434	-	1616
Chinese Spring	gene-LOC123096063	rna-XM_044517657.1	II-d	4D	44115981	44118969	+	2988
Chinese Spring	gene-LOC100049029	rna-XM_044518238.1	III	4D	101103577	101106371	-	2794
Chinese Spring	gene-LOC123096680	rna-XM_044518436.1	II-c	1B	598471633	598474428	-	2795
Chinese Spring	gene-LOC123097108	rna-XM_044518870.1	II-c	1B	612570029	612571153	+	1124
Chinese Spring	gene-LOC123097130	rna-XM_044518882.1	II-c	1B	612720134	612721496	-	1362
Chinese Spring	gene-LOC123097614	rna-XM_044519403.1	III	4D	309936081	309937630	-	1549
Chinese Spring	gene-LOC123099153	rna-XM_044521318.1	II-c	1B	662031413	662034749	+	3336
Chinese Spring	gene-LOC123099346	rna-XM_044521517.1	II-c	4D	6610924	6612475	-	1551
Chinese Spring	gene-LOC123099932	rna-XM_044521948.1	III	4D	299732299	299733892	-	1593
Chinese Spring	gene-LOC123100210	rna-XM_044522175.1	II-c	1B	678275057	678279992	-	4935
Chinese Spring	gene-LOC123100317	rna-XM_044522263.1	II-b	1B	678764133	678765442	+	1309
Chinese Spring	gene-LOC123100456	rna-XM_044522392.1	II-b	4D	483639177	483640181	-	1004
Chinese Spring	gene-LOC123101300	rna-XM_044522812.1	III	5A	323874420	323878908	+	4488
Chinese Spring	gene-LOC123102317	rna-XM_044523622.1	II-d	5A	61482634	61485833	+	3199
Chinese Spring	gene-LOC123102731	rna-XM_044524158.1	I	5A	170430993	170435938	+	4945
Chinese Spring	gene-LOC123103252	rna-XM_044524780.1	II-c	5A	336119826	336124986	+	5160
Chinese Spring	gene-LOC123103519	rna-XM_044525131.1	III	5A	386138625	386140497	+	1872
Chinese Spring	gene-LOC123103520	rna-XM_044525132.1	III	5A	386343714	386345848	+	2134
Chinese Spring	gene-LOC123104121	rna-XM_044525872.1	I	5A	473508763	473513250	-	4487
Chinese Spring	gene-LOC123104694	rna-XM_044526571.1	III	5A	549288643	549297486	+	8843
Chinese Spring	gene-LOC123104967	rna-XM_044526926.1	II-d	5A	580360387	580363733	+	3346
Chinese Spring	gene-LOC123105081	rna-XM_044527063.1	II-c	5A	592411038	592414835	-	3797
Chinese Spring	gene-LOC123105096	rna-XM_044527086.1	I	5A	593269554	593273884	+	4330
Chinese Spring	gene-LOC123106588	rna-XM_044528700.1	II-d	5A	62295783	62296894	-	1111
Chinese Spring	gene-LOC123106867	rna-XM_044528903.1	III	5A	323547553	323549686	+	2133
Chinese Spring	gene-LOC123106868	rna-XM_044528904.1	III	5A	323896085	323897285	+	1200
Chinese Spring	gene-LOC123107099	rna-XM_044529098.1	II-a	5A	441295059	441296346	+	1287
Chinese Spring	gene-LOC123107101	rna-XM_044529100.1	II-a	5A	441364780	441366205	+	1425
Chinese Spring	gene-LOC123107102	rna-XM_044529101.1	II-a	5A	441376003	441377631	+	1628
Chinese Spring	gene-LOC123107766	rna-XM_044529687.1	II-d	5A	573240903	573242137	+	1234
Chinese Spring	gene-LOC123108060	rna-XM_044529919.1	II-d	5A	625415193	625417504	+	2311
Chinese Spring	gene-LOC123108291	rna-XM_044530113.1	II-b	5A	665072755	665073861	-	1106
Chinese Spring	gene-LOC100049024	rna-XM_044530407.1	I	1B	93459522	93462006	-	2484
Chinese Spring	gene-LOC123110495	rna-XM_044531028.1	II-d	5B	75897289	75900430	+	3141
Chinese Spring	gene-LOC123110506	rna-XM_044531041.1	II-d	5B	77066316	77068028	-	1712
Chinese Spring	gene-LOC123110887	rna-XM_044531525.1	I	5B	148743968	148749267	-	5299
Chinese Spring	gene-LOC123111350	rna-XM_044532128.1	III	5B	275538396	275540698	+	2302
Chinese Spring	gene-LOC123111735	rna-XM_044532586.1	III	5B	337772292	337774067	+	1775
Chinese Spring	gene-LOC123111736	rna-XM_044532587.1	III	5B	337684305	337686281	+	1976
Chinese Spring	gene-LOC123112344	rna-XM_044533302.1	I	5B	442831172	442835542	-	4370
Chinese Spring	gene-LOC123113261	rna-XM_044534462.1	II-d	5B	566575077	566578454	+	3377
Chinese Spring	gene-LOC100192154	rna-XM_044534591.1	II-c	5B	580694894	580698859	-	3965
Chinese Spring	gene-LOC123114438	rna-XM_044535919.1	II-e	5B	707154943	707159335	+	4392
Chinese Spring	gene-LOC123114811	rna-XM_044536216.1	II-a	5B	402012681	402017934	+	5253
Chinese Spring	gene-LOC123115056	rna-XM_044536342.1	I	5B	581988047	581997415	+	9368
Chinese Spring	gene-LOC123115975	rna-XM_044537002.1	III	5B	275766515	275768524	+	2009
Chinese Spring	gene-LOC123115976	rna-XM_044537003.1	III	5B	275774414	275775624	+	1210
Chinese Spring	gene-LOC123116228	rna-XM_044537216.1	II-a	5B	402215753	402217250	+	1497
Chinese Spring	gene-LOC123116229	rna-XM_044537217.1	II-a	5B	402263309	402265119	+	1810
Chinese Spring	gene-LOC123116911	rna-XM_044537779.1	II-d	5B	555847258	555848497	+	1239
Chinese Spring	gene-LOC123119499	rna-XM_044539316.1	II-d	5D	68856096	68859225	+	3129
Chinese Spring	gene-LOC123119515	rna-XM_044539343.1	II-d	5D	70684668	70685817	-	1149
Chinese Spring	gene-LOC123119904	rna-XM_044539871.1	I	5D	135682009	135687590	-	5581
Chinese Spring	gene-LOC123120569	rna-XM_044540575.1	II-c	5D	255982721	255987793	+	5072
Chinese Spring	gene-LOC100037599	rna-XM_044541194.1	III	5D	295990032	295991996	+	1964
Chinese Spring	gene-LOC123121289	rna-XM_044541195.1	III	5D	295922255	295924175	+	1920
Chinese Spring	gene-LOC123121632	rna-XM_044541645.1	II-a	5D	343046445	343048043	+	1598
Chinese Spring	gene-LOC123121634	rna-XM_044541647.1	II-a	5D	343078910	343080587	+	1677
Chinese Spring	gene-LOC100192137	rna-XM_044541960.1	I	5D	373366579	373370956	-	4377
Chinese Spring	gene-LOC123122471	rna-XM_044542671.1	III	5D	437344490	437350909	+	6419
Chinese Spring	gene-LOC123122777	rna-XM_044543116.1	II-d	5D	462036669	462040018	+	3349
Chinese Spring	gene-LOC123122888	rna-XM_044543261.1	II-c	5D	472357741	472361863	-	4122
Chinese Spring	gene-LOC123122905	rna-XM_044543281.1	I	5D	475074567	475083514	+	8947
Chinese Spring	gene-LOC123123942	rna-XM_044544596.1	II-e	5D	563933664	563937855	-	4191
Chinese Spring	gene-LOC123124584	rna-XM_044545169.1	III	5D	235319284	235320786	-	1502
Chinese Spring	gene-LOC123124585	rna-XM_044545170.1	III	5D	235333888	235336708	-	2820
Chinese Spring	gene-LOC123124586	rna-XM_044545171.1	III	5D	235370190	235372230	-	2040
Chinese Spring	gene-LOC123124862	rna-XM_044545408.1	II-a	5D	342948513	342950226	+	1713
Chinese Spring	gene-LOC123125496	rna-XM_044545975.1	II-d	5D	455231375	455232663	+	1288
Chinese Spring	gene-LOC123125781	rna-XM_044546237.1	II-d	5D	502699056	502701216	+	2160
Chinese Spring	gene-LOC123126589	rna-XM_044546719.1	II-e	1B	391324519	391326291	+	1772
Chinese Spring	gene-LOC123127879	rna-XM_044547731.1	II-c	6A	456242429	456245708	-	3279
Chinese Spring	gene-LOC123128080	rna-XM_044547993.1	II-e	6A	495640394	495644738	+	4344
Chinese Spring	gene-LOC123130240	rna-XM_044550185.1	III	6A	52072677	52075407	-	2730
Chinese Spring	gene-LOC123131045	rna-XM_044550814.1	II-b	6A	562844787	562847244	-	2457
Chinese Spring	gene-LOC101290636	rna-XM_044552262.1	II-a	6A	129107822	129109528	-	1706
Chinese Spring	gene-LOC123133626	rna-XM_044553077.1	III	6B	93908859	93911745	-	2886
Chinese Spring	gene-LOC123134340	rna-XM_044553609.1	II-c	6B	517145372	517148207	+	2835
Chinese Spring	gene-LOC123134626	rna-XM_044553841.1	II-b	6B	634187834	634190161	-	2327
Chinese Spring	gene-LOC100049023	rna-XM_044555939.1	II-a	6B	196282223	196283966	-	1743
Chinese Spring	gene-LOC123136873	rna-XM_044556379.1	I	1B	537401517	537404330	-	2813
Chinese Spring	gene-LOC123137008	rna-XM_044556545.1	III	1B	540557956	540562757	-	4801
Chinese Spring	gene-LOC123137871	rna-XM_044557726.1	II-e	6B	537619373	537623535	+	4162
Chinese Spring	gene-LOC123141040	rna-XM_044560285.1	III	6D	51187957	51190840	-	2883
Chinese Spring	gene-LOC123141866	rna-XM_044560932.1	II-b	6D	436494693	436497188	-	2495
Chinese Spring	gene-LOC123143755	rna-XM_044562730.1	II-a	6D	87783844	87789417	-	5573
Chinese Spring	gene-LOC123143757	rna-XM_044562734.1	II-a	6D	88148673	88154419	-	5746
Chinese Spring	gene-LOC100192166	rna-XM_044563060.1	II-a	6D	125885725	125887522	-	1797
Chinese Spring	gene-LOC123144972	rna-XM_044564248.1	II-c	6D	337548476	337551452	-	2976
Chinese Spring	gene-LOC123145172	rna-XM_044564511.1	II-e	6D	372325084	372329166	+	4082
Chinese Spring	gene-LOC123146599	rna-XM_044566095.1	II-b	1B	666267666	666270578	+	2912
Chinese Spring	gene-LOC123146940	rna-XM_044566201.1	III	7A	385522806	385531236	-	8430
Chinese Spring	gene-LOC123147319	rna-XM_044566549.1	III	1B	670560399	670561550	+	1151
Chinese Spring	gene-LOC123147329	rna-XM_044566559.1	III	1B	670485306	670486364	+	1058
Chinese Spring	gene-LOC123147334	rna-XM_044566571.1	III	1B	670574557	670575864	+	1307
Chinese Spring	gene-LOC123147346	rna-XM_044566581.1	III	1B	670571126	670572439	+	1313
Chinese Spring	gene-LOC123147811	rna-XM_044567122.1	III	7A	499730123	499731772	-	1649
Chinese Spring	gene-LOC100192150	rna-XM_044567867.1	II-c	1B	678294153	678296966	-	2813
Chinese Spring	gene-LOC123148977	rna-XM_044568513.1	II-b	7A	62623695	62628481	+	4786
Chinese Spring	gene-LOC123149021	rna-XM_044568548.1	III	7A	77420495	77423379	+	2884
Chinese Spring	gene-LOC100192158	rna-XM_044569122.1	II-a	7A	701416951	701418338	-	1387
Chinese Spring	gene-LOC123150983	rna-XM_044570780.1	I	7A	221027982	221032583	-	4601
Chinese Spring	gene-LOC123151476	rna-XM_044571174.1	II-e	7A	507210431	507212069	-	1638
Chinese Spring	gene-LOC123154232	rna-XM_044573009.1	II-b	7A	62503929	62508803	+	4874
Chinese Spring	gene-LOC123154990	rna-XM_044573575.1	II-a	7A	701347317	701348900	+	1583
Chinese Spring	gene-LOC123154993	rna-XM_044573578.1	II-a	7A	701516598	701518293	-	1695
Chinese Spring	gene-LOC123156513	rna-XM_044574629.1	III	7B	316840907	316850225	+	9318
Chinese Spring	gene-LOC123156548	rna-XM_044574699.1	III	7B	9538652	9541685	-	3033
Chinese Spring	gene-LOC123158136	rna-XM_044576246.1	II-a	7B	694910692	694912247	-	1555
Chinese Spring	gene-LOC123158775	rna-XM_044576648.1	III	1A	496976609	496977859	-	1250
Chinese Spring	gene-LOC123158879	rna-XM_044576726.1	III	1A	497008161	497011179	-	3018
Chinese Spring	gene-LOC123158972	rna-XM_044576808.1	III	1A	497099367	497100841	-	1474
Chinese Spring	gene-LOC123159067	rna-XM_044576889.1	III	1A	497113024	497115565	-	2541
Chinese Spring	gene-LOC123159587	rna-XM_044577407.1	II-a	7B	696176213	696178011	+	1798
Chinese Spring	gene-LOC123160075	rna-XM_044577896.1	II-a	7B	694874643	694876213	+	1570
Chinese Spring	gene-LOC123162630	rna-XM_044580397.1	II-e	7B	451498418	451500267	+	1849
Chinese Spring	gene-LOC123163696	rna-XM_044581050.1	II-b	7D	56810120	56814023	+	3903
Chinese Spring	gene-LOC123163697	rna-XM_044581051.1	II-b	7D	56827207	56831104	+	3897
Chinese Spring	gene-LOC123163839	rna-XM_044581221.1	III	7D	313445506	313455432	-	9926
Chinese Spring	gene-LOC100192147	rna-XM_044582081.1	III	7D	446327708	446329440	-	1732
Chinese Spring	gene-LOC123164641	rna-XM_044582184.1	II-b	7D	56946267	56950963	+	4696
Chinese Spring	gene-LOC123164911	rna-XM_044582520.1	III	7D	68408456	68411685	-	3229
Chinese Spring	gene-LOC100192144	rna-XM_044583742.1	II-e	7D	430981149	430982711	+	1562
Chinese Spring	gene-LOC123166393	rna-XM_044584190.1	II-a	7D	606047767	606049329	+	1562
Chinese Spring	gene-LOC123166733	rna-XM_044584529.1	II-c	1D	125946599	125947439	-	840
Chinese Spring	gene-LOC123166902	rna-XM_044584716.1	II-b	7D	56932757	56938195	+	5438
Chinese Spring	gene-LOC123167696	rna-XM_044585551.1	II-a	7D	606752543	606753944	-	1401
Chinese Spring	gene-LOC123169322	rna-XM_044587162.1	III	1D	321196871	321202008	-	5137
Chinese Spring	gene-LOC123169398	rna-XM_044587237.1	II-a	7D	606182674	606184131	+	1457
Chinese Spring	gene-LOC123170278	rna-XM_044588111.1	II-a	7D	606696726	606698327	-	1601
Chinese Spring	gene-LOC123171124	rna-XM_044588760.1	III	1D	400614205	400615456	-	1251
Chinese Spring	gene-LOC123171134	rna-XM_044588767.1	III	1D	400623070	400631882	-	8812
Chinese Spring	gene-LOC123171144	rna-XM_044588773.1	III	1D	400695747	400696950	-	1203
Chinese Spring	gene-LOC123171154	rna-XM_044588781.1	III	1D	400703249	400706282	-	3033
Chinese Spring	gene-LOC123171165	rna-XM_044588788.1	III	1D	400996155	400997475	-	1320
Chinese Spring	gene-LOC123171175	rna-XM_044588795.1	III	1D	401015519	401018332	-	2813
Chinese Spring	gene-LOC123173625	rna-XM_044589934.1	II-c	1D	439188557	439191892	-	3335
Chinese Spring	gene-LOC123174231	rna-XM_044590016.1	II-c	1D	447416542	447418082	+	1540
Chinese Spring	gene-LOC123176785	rna-XM_044590847.1	II-c	1D	473620859	473624353	+	3494
Chinese Spring	gene-LOC123176926	rna-XM_044590932.1	II-b	1D	476502025	476505015	+	2990
Chinese Spring	gene-LOC123177860	rna-XM_044591332.1	II-c	1D	484041145	484044392	-	3247
Chinese Spring	gene-LOC123180147	rna-XM_044592121.1	II-c	1A	541945265	541946448	+	1183
Chinese Spring	gene-LOC100192138	rna-XM_044592268.1	I	1D	56628477	56630564	-	2087
Chinese Spring	gene-LOC123181632	rna-XM_044593949.1	II-c	1A	567484951	567488248	+	3297
Chinese Spring	gene-LOC123182356	rna-XM_044594892.1	I	1D	398046185	398049142	-	2957
Chinese Spring	gene-LOC123182528	rna-XM_044595135.1	II-c	1A	581515671	581525313	-	9642
Chinese Spring	gene-LOC123182803	rna-XM_044595472.1	II-c	1D	447563590	447564993	-	1403
Chinese Spring	gene-LOC100049056	rna-XM_044595964.1	III	1D	478546382	478547452	+	1070
Chinese Spring	gene-LOC123183202	rna-XM_044595965.1	III	1D	478497208	478498284	+	1076
Chinese Spring	gene-LOC123183203	rna-XM_044595967.1	III	1D	478556269	478557416	+	1147
Chinese Spring	gene-LOC123183204	rna-XM_044595968.1	III	1D	478551526	478553168	+	1642
Chinese Spring	gene-LOC123183267	rna-XM_044596040.1	II-c	1D	484047647	484050338	-	2691
Chinese Spring	gene-LOC123183268	rna-XM_044596041.1	II-c	1D	484071280	484074729	-	3449
Chinese Spring	gene-LOC123184179	rna-XM_044596344.1	II-c	2A	6008138	6011940	+	3802
Chinese Spring	gene-LOC123184244	rna-XM_044596393.1	III	2A	11381865	11383649	+	1784
Chinese Spring	gene-LOC123184250	rna-XM_044596397.1	III	2A	12211655	12220781	-	9126
Chinese Spring	gene-LOC123184367	rna-XM_044596512.1	III	2A	20550268	20551333	-	1065
Chinese Spring	gene-LOC123184370	rna-XM_044596513.1	III	2A	20590910	20591860	-	950
Chinese Spring	gene-LOC123184411	rna-XM_044596539.1	III	2A	24032701	24034171	-	1470
Chinese Spring	gene-LOC123184718	rna-XM_044596793.1	III	2A	62536801	62538949	+	2148
Chinese Spring	gene-LOC123184719	rna-XM_044596794.1	III	2A	62561769	62563564	+	1795
Chinese Spring	gene-LOC123184937	rna-XM_044597000.1	II-e	1A	356856041	356858689	+	2648
Chinese Spring	gene-LOC123184976	rna-XM_044597002.1	III	2A	118486400	118487758	-	1358
Chinese Spring	gene-LOC123188066	rna-XM_044600101.1	I	2A	146936522	146945359	+	8837
Chinese Spring	gene-LOC123188129	rna-XM_044600171.1	I	2A	160952938	160960984	-	8046
Chinese Spring	gene-LOC123188858	rna-XM_044601131.1	II-c	2A	417191001	417194144	-	3143
Chinese Spring	gene-LOC101290620	rna-XM_044601216.1	II-d	2A	442341054	442342501	+	1447
Chinese Spring	gene-LOC123189498	rna-XM_044601928.1	I	2A	572877102	572882532	-	5430
Chinese Spring	gene-LOC100049055	rna-XM_044601980.1	I	1A	55703554	55706289	-	2735
Chinese Spring	gene-LOC123189972	rna-XM_044602511.1	II-c	2A	645924840	645929217	-	4377
Chinese Spring	gene-LOC100049026	rna-XM_044602879.1	II-d	2A	689773893	689775230	-	1337
Chinese Spring	gene-LOC123190332	rna-XM_044602954.1	II-e	2A	697438372	697443292	-	4920
Chinese Spring	gene-LOC100049032	rna-XM_044603289.1	III	2A	727199360	727200951	-	1591
Chinese Spring	gene-LOC123191315	rna-XM_044604106.1	III	2A	12436839	12437720	+	881
Chinese Spring	gene-LOC123191365	rna-XM_044604135.1	III	2A	20605675	20609685	-	4010
Chinese Spring	gene-LOC123191941	rna-XM_044604474.1	III	2A	732224930	732227641	-	2711
Fielder	TraesFLD1A01G093000	TraesFLD1A01G093000.1	I	chr1A	61971420	61973298	-	1878
Fielder	TraesFLD1A01G147100	TraesFLD1A01G147100.1	II-c	chr1A	143728694	143729309	-	615
Fielder	TraesFLD1A01G227800	TraesFLD1A01G227800.1	II-e	chr1A	367163340	367164470	+	1130
Fielder	TraesFLD1A01G332200	TraesFLD1A01G332200.1	I	chr1A	504020596	504022815	-	2219
Fielder	TraesFLD1A01G334700	TraesFLD1A01G334700.1	III	chr1A	506008337	506009363	-	1026
Fielder	TraesFLD1A01G334800	TraesFLD1A01G334800.1	III	chr1A	506040029	506042678	-	2649
Fielder	TraesFLD1A01G334900	TraesFLD1A01G334900.1	III	chr1A	506131237	506132271	-	1034
Fielder	TraesFLD1A01G335000	TraesFLD1A01G335000.1	III	chr1A	506144772	506147177	-	2405
Fielder	TraesFLD1A01G385900	TraesFLD1A01G385900.1	II-c	chr1A	543346410	543348024	-	1614
Fielder	TraesFLD1A01G395700	TraesFLD1A01G395700.1	II-c	chr1A	549849542	549850204	+	662
Fielder	TraesFLD1A01G396000	TraesFLD1A01G396000.1	II-c	chr1A	549945216	549945878	-	662
Fielder	TraesFLD1A01G444200	TraesFLD1A01G444200.1	II-c	chr1A	575638460	575641098	+	2638
Fielder	TraesFLD1A01G449000	TraesFLD1A01G449000.1	II-b	chr1A	580021769	580024318	+	2549
Fielder	TraesFLD1A01G456100	TraesFLD1A01G456100.1	III	chr1A	584020786	584028698	+	7912
Fielder	TraesFLD1A01G468200	TraesFLD1A01G468200.1	II-c	chr1A	589808539	589809907	-	1368
Fielder	TraesFLD1A01G468300	TraesFLD1A01G468300.1	II-c	chr1A	589815077	589818194	-	3117
Fielder	TraesFLD1A01G469600	TraesFLD1A01G469600.1	II-b	chr1A	590310109	590311087	+	978
Fielder	TraesFLD1B01G103400	TraesFLD1B01G103400.1	I	chr1B	100106136	100108393	-	2257
Fielder	TraesFLD1B01G234000	TraesFLD1B01G234000.1	II-e	chr1B	405581105	405582228	+	1123
Fielder	TraesFLD1B01G266500	TraesFLD1B01G266500.1	III	chr1B	451557555	451562186	-	4631
Fielder	TraesFLD1B01G336400	TraesFLD1B01G336400.1	I	chr1B	550898052	550900342	-	2290
Fielder	TraesFLD1B01G339300	TraesFLD1B01G339300.1	III	chr1B	553875464	553880871	-	5407
Fielder	TraesFLD1B01G339400	TraesFLD1B01G339400.1	III	chr1B	554071611	554072645	-	1034
Fielder	TraesFLD1B01G339500	TraesFLD1B01G339500.1	III	chr1B	554095797	554098318	-	2521
Fielder	TraesFLD1B01G397600	TraesFLD1B01G397600.1	II-c	chr1B	614272971	614275287	-	2316
Fielder	TraesFLD1B01G410800	TraesFLD1B01G410800.1	II-c	chr1B	627757655	627758326	+	671
Fielder	TraesFLD1B01G411000	TraesFLD1B01G411000.1	II-c	chr1B	627907569	627908365	-	796
Fielder	TraesFLD1B01G467200	TraesFLD1B01G467200.1	II-c	chr1B	674476063	674478795	+	2732
Fielder	TraesFLD1B01G472300	TraesFLD1B01G472300.1	II-b	chr1B	678831704	678834160	+	2456
Fielder	TraesFLD1B01G479800	TraesFLD1B01G479800.1	III	chr1B	683255898	683256635	+	737
Fielder	TraesFLD1B01G480000	TraesFLD1B01G480000.1	III	chr1B	683330815	683331600	+	785
Fielder	TraesFLD1B01G480100	TraesFLD1B01G480100.1	III	chr1B	683341798	683342514	+	716
Fielder	TraesFLD1B01G480200	TraesFLD1B01G480200.1	III	chr1B	683345288	683346013	+	725
Fielder	TraesFLD1B01G493700	TraesFLD1B01G493700.1	II-c	chr1B	691026831	691031359	-	4528
Fielder	TraesFLD1B01G493800	TraesFLD1B01G493800.1	II-c	chr1B	691045920	691048221	-	2301
Fielder	TraesFLD1D01G086100	TraesFLD1D01G086100.1	I	chr1D	57060101	57061905	-	1804
Fielder	TraesFLD1D01G137900	TraesFLD1D01G137900.1	II-c	chr1D	126259686	126260270	-	584
Fielder	TraesFLD1D01G220800	TraesFLD1D01G220800.1	II-e	chr1D	287890316	287891443	+	1127
Fielder	TraesFLD1D01G252000	TraesFLD1D01G252000.1	III	chr1D	323033318	323038331	-	5013
Fielder	TraesFLD1D01G324800	TraesFLD1D01G324800.1	I	chr1D	400850390	400852756	-	2366
Fielder	TraesFLD1D01G328100	TraesFLD1D01G328100.1	III	chr1D	403666960	403667973	-	1013
Fielder	TraesFLD1D01G328200	TraesFLD1D01G328200.1	III	chr1D	403676551	403684512	-	7961
Fielder	TraesFLD1D01G328300	TraesFLD1D01G328300.1	III	chr1D	403748469	403749486	-	1017
Fielder	TraesFLD1D01G328400	TraesFLD1D01G328400.1	III	chr1D	403756161	403758860	-	2699
Fielder	TraesFLD1D01G328500	TraesFLD1D01G328500.1	III	chr1D	404048719	404049752	-	1033
Fielder	TraesFLD1D01G328600	TraesFLD1D01G328600.1	III	chr1D	404068145	404070669	-	2524
Fielder	TraesFLD1D01G384300	TraesFLD1D01G384300.1	II-c	chr1D	441976918	441979463	-	2545
Fielder	TraesFLD1D01G396000	TraesFLD1D01G396000.1	II-c	chr1D	450184523	450185185	+	662
Fielder	TraesFLD1D01G396200	TraesFLD1D01G396200.1	II-c	chr1D	450331825	450332496	-	671
Fielder	TraesFLD1D01G447300	TraesFLD1D01G447300.1	II-c	chr1D	476165454	476168404	+	2950
Fielder	TraesFLD1D01G451100	TraesFLD1D01G451100.1	II-b	chr1D	478991573	478994055	+	2482
Fielder	TraesFLD1D01G480100	TraesFLD1D01G480100.1	II-b	chr1D	493564747	493565723	-	976
Fielder	TraesFLD1D01G481800	TraesFLD1D01G481800.1	II-c	chr1D	493815557	493818660	+	3103
Fielder	TraesFLD1D01G481900	TraesFLD1D01G481900.1	II-c	chr1D	493840017	493842392	+	2375
Fielder	TraesFLD1D01G482000	TraesFLD1D01G482000.1	II-c	chr1D	493846000	493848701	+	2701
Fielder	TraesFLD1D01G494300	TraesFLD1D01G494300.1	III	chr1D	499340069	499340812	-	743
Fielder	TraesFLD1D01G494400	TraesFLD1D01G494400.1	III	chr1D	499344528	499345256	-	728
Fielder	TraesFLD1D01G494500	TraesFLD1D01G494500.1	III	chr1D	499349682	499350449	-	767
Fielder	TraesFLD1D01G494900	TraesFLD1D01G494900.1	III	chr1D	499400283	499401023	-	740
Fielder	TraesFLD2A01G014300	TraesFLD2A01G014300.1	II-c	chr2A	6294663	6298423	+	3760
Fielder	TraesFLD2A01G026000	TraesFLD2A01G026000.1	III	chr2A	11763846	11765642	+	1796
Fielder	TraesFLD2A01G027400	TraesFLD2A01G027400.1	III	chr2A	12589275	12598413	-	9138
Fielder	TraesFLD2A01G028000	TraesFLD2A01G028000.1	III	chr2A	12821563	12822414	+	851
Fielder	TraesFLD2A01G058200	TraesFLD2A01G058200.1	III	chr2A	21194585	21195525	-	940
Fielder	TraesFLD2A01G058300	TraesFLD2A01G058300.1	III	chr2A	21200895	21201810	-	915
Fielder	TraesFLD2A01G058400	TraesFLD2A01G058400.1	III	chr2A	21234235	21235233	-	998
Fielder	TraesFLD2A01G059100	TraesFLD2A01G059100.1	III	chr2A	21454735	21455650	-	915
Fielder	TraesFLD2A01G069800	TraesFLD2A01G069800.1	III	chr2A	25134418	25135888	-	1470
Fielder	TraesFLD2A01G130600	TraesFLD2A01G130600.1	III	chr2A	64100203	64102093	+	1890
Fielder	TraesFLD2A01G130700	TraesFLD2A01G130700.1	III	chr2A	64187527	64189233	+	1706
Fielder	TraesFLD2A01G189700	TraesFLD2A01G189700.1	III	chr2A	117640834	117641826	-	992
Fielder	TraesFLD2A01G211900	TraesFLD2A01G211900.1	I	chr2A	145448199	145456543	+	8344
Fielder	TraesFLD2A01G219500	TraesFLD2A01G219500.1	I	chr2A	159234352	159241782	-	7430
Fielder	TraesFLD2A01G296100	TraesFLD2A01G296100.1	II-c	chr2A	417353924	417356606	-	2682
Fielder	TraesFLD2A01G305600	TraesFLD2A01G305600.1	II-d	chr2A	442622896	442624046	+	1150
Fielder	TraesFLD2A01G372500	TraesFLD2A01G372500.1	I	chr2A	572042076	572045722	-	3646
Fielder	TraesFLD2A01G434000	TraesFLD2A01G434000.1	II-c	chr2A	646553227	646557177	-	3950
Fielder	TraesFLD2A01G477100	TraesFLD2A01G477100.1	II-d	chr2A	690228019	690229119	-	1100
Fielder	TraesFLD2A01G488300	TraesFLD2A01G488300.1	II-e	chr2A	697870673	697874717	-	4044
Fielder	TraesFLD2A01G537800	TraesFLD2A01G537800.1	III	chr2A	727641189	727642357	-	1168
Fielder	TraesFLD2A01G547800	TraesFLD2A01G547800.1	III	chr2A	732625442	732628144	-	2702
Fielder	TraesFLD2A01G547900	TraesFLD2A01G547900.1	III	chr2A	732711053	732713764	-	2711
Fielder	TraesFLD2B01G011100	TraesFLD2B01G011100.1	II-c	chr2B	4439473	4443786	-	4313
Fielder	TraesFLD2B01G056400	TraesFLD2B01G056400.1	III	chr2B	27504007	27504930	-	923
Fielder	TraesFLD2B01G056500	TraesFLD2B01G056500.1	III	chr2B	27511164	27512244	-	1080
Fielder	TraesFLD2B01G135800	TraesFLD2B01G135800.1	III	chr2B	98799680	98801351	+	1671
Fielder	TraesFLD2B01G135900	TraesFLD2B01G135900.1	III	chr2B	98903943	98906008	+	2065
Fielder	TraesFLD2B01G208000	TraesFLD2B01G208000.1	III	chr2B	167233299	167234303	-	1004
Fielder	TraesFLD2B01G232400	TraesFLD2B01G232400.1	I	chr2B	195407752	195410930	+	3178
Fielder	TraesFLD2B01G240600	TraesFLD2B01G240600.1	I	chr2B	207610807	207617972	+	7165
Fielder	TraesFLD2B01G306900	TraesFLD2B01G306900.1	II-c	chr2B	390887157	390889896	+	2739
Fielder	TraesFLD2B01G380400	TraesFLD2B01G380400.1	I	chr2B	504658373	504662036	-	3663
Fielder	TraesFLD2B01G442500	TraesFLD2B01G442500.1	II-c	chr2B	587621540	587625432	-	3892
Fielder	TraesFLD2B01G488800	TraesFLD2B01G488800.1	II-d	chr2B	653060338	653061388	-	1050
Fielder	TraesFLD2B01G500800	TraesFLD2B01G500800.1	II-e	chr2B	664091923	664095951	-	4028
Fielder	TraesFLD2B01G557600	TraesFLD2B01G557600.1	III	chr2B	716624426	716625602	+	1176
Fielder	TraesFLD2B01G566700	TraesFLD2B01G566700.1	III	chr2B	723528086	723540554	-	12468
Fielder	TraesFLD2D01G015000	TraesFLD2D01G015000.1	II-c	chr2D	6566224	6571092	+	4868
Fielder	TraesFLD2D01G049600	TraesFLD2D01G049600.1	III	chr2D	16584371	16585359	-	988
Fielder	TraesFLD2D01G059900	TraesFLD2D01G059900.1	III	chr2D	20753191	20754692	-	1501
Fielder	TraesFLD2D01G060000	TraesFLD2D01G060000.1	III	chr2D	20777603	20779138	-	1535
Fielder	TraesFLD2D01G125500	TraesFLD2D01G125500.1	III	chr2D	60920781	60922800	+	2019
Fielder	TraesFLD2D01G125600	TraesFLD2D01G125600.1	III	chr2D	60952230	60953937	+	1707
Fielder	TraesFLD2D01G125700	TraesFLD2D01G125700.1	III	chr2D	61107009	61108768	+	1759
Fielder	TraesFLD2D01G195000	TraesFLD2D01G195000.1	III	chr2D	118771525	118772520	-	995
Fielder	TraesFLD2D01G218200	TraesFLD2D01G218200.1	I	chr2D	140417445	140427106	+	9661
Fielder	TraesFLD2D01G226500	TraesFLD2D01G226500.1	I	chr2D	151822880	151830036	+	7156
Fielder	TraesFLD2D01G294800	TraesFLD2D01G294800.1	II-c	chr2D	325291728	325294120	+	2392
Fielder	TraesFLD2D01G302200	TraesFLD2D01G302200.1	II-d	chr2D	337882535	337883689	+	1154
Fielder	TraesFLD2D01G366900	TraesFLD2D01G366900.1	I	chr2D	431462622	431466081	-	3459
Fielder	TraesFLD2D01G427500	TraesFLD2D01G427500.1	II-c	chr2D	503951416	503955334	-	3918
Fielder	TraesFLD2D01G476400	TraesFLD2D01G476400.1	II-d	chr2D	550981400	550982469	-	1069
Fielder	TraesFLD2D01G489700	TraesFLD2D01G489700.1	II-e	chr2D	561566583	561570545	-	3962
Fielder	TraesFLD2D01G544000	TraesFLD2D01G544000.1	III	chr2D	599577795	599578968	-	1173
Fielder	TraesFLD2D01G553000	TraesFLD2D01G553000.1	III	chr2D	604206955	604209666	+	2711
Fielder	TraesFLD2D01G553100	TraesFLD2D01G553100.1	III	chr2D	604244021	604245894	+	1873
Fielder	TraesFLD3A01G119000	TraesFLD3A01G119000.1	II-c	chr3A	73559486	73560163	+	677
Fielder	TraesFLD3A01G119100	TraesFLD3A01G119100.1	II-b	chr3A	73566925	73568896	-	1971
Fielder	TraesFLD3A01G124600	TraesFLD3A01G124600.1	II-c	chr3A	78801622	78807176	+	5554
Fielder	TraesFLD3A01G187500	TraesFLD3A01G187500.1	II-b	chr3A	178360623	178362946	-	2323
Fielder	TraesFLD3A01G232700	TraesFLD3A01G232700.1	II-c	chr3A	383235709	383236595	+	886
Fielder	TraesFLD3A01G249200	TraesFLD3A01G249200.1	II-b	chr3A	432418381	432419902	-	1521
Fielder	TraesFLD3A01G249900	TraesFLD3A01G249900.1	II-c	chr3A	434504222	434506257	+	2035
Fielder	TraesFLD3A01G261900	TraesFLD3A01G261900.1	III	chr3A	453642356	453643396	-	1040
Fielder	TraesFLD3A01G266800	TraesFLD3A01G266800.1	II-c	chr3A	464750842	464753071	-	2229
Fielder	TraesFLD3A01G273300	TraesFLD3A01G273300.1	II-c	chr3A	475824733	475827045	+	2312
Fielder	TraesFLD3A01G306800	TraesFLD3A01G306800.1	II-c	chr3A	518755071	518757895	-	2824
Fielder	TraesFLD3A01G308100	TraesFLD3A01G308100.1	II-b	chr3A	519831001	519832078	+	1077
Fielder	TraesFLD3A01G316100	TraesFLD3A01G316100.1	II-b	chr3A	527701523	527702627	-	1104
Fielder	TraesFLD3A01G365200	TraesFLD3A01G365200.1	III	chr3A	587994132	587997437	+	3305
Fielder	TraesFLD3A01G365300	TraesFLD3A01G365300.1	III	chr3A	588313847	588318773	+	4926
Fielder	TraesFLD3A01G365800	TraesFLD3A01G365800.1	III	chr3A	590204074	590230413	+	26339
Fielder	TraesFLD3A01G365900	TraesFLD3A01G365900.1	III	chr3A	590274533	590276454	+	1921
Fielder	TraesFLD3A01G366000	TraesFLD3A01G366000.1	III	chr3A	590546207	590548383	-	2176
Fielder	TraesFLD3A01G366100	TraesFLD3A01G366100.1	III	chr3A	591224950	591225919	+	969
Fielder	TraesFLD3A01G366400	TraesFLD3A01G366400.1	III	chr3A	591386355	591387382	+	1027
Fielder	TraesFLD3A01G370000	TraesFLD3A01G370000.1	I	chr3A	594571843	594573961	+	2118
Fielder	TraesFLD3A01G384500	TraesFLD3A01G384500.1	II-c	chr3A	606514603	606517808	-	3205
Fielder	TraesFLD3A01G580900	TraesFLD3A01G580900.1	II-c	chr3A	750408034	750410059	+	2025
Fielder	TraesFLD3B01G167300	TraesFLD3B01G167300.1	II-c	chr3B	122773515	122774183	+	668
Fielder	TraesFLD3B01G167400	TraesFLD3B01G167400.1	II-b	chr3B	123091393	123093381	-	1988
Fielder	TraesFLD3B01G173100	TraesFLD3B01G173100.1	II-c	chr3B	128523207	128528479	+	5272
Fielder	TraesFLD3B01G240800	TraesFLD3B01G240800.1	II-b	chr3B	238360166	238362503	+	2337
Fielder	TraesFLD3B01G284300	TraesFLD3B01G284300.1	II-c	chr3B	402826375	402827299	+	924
Fielder	TraesFLD3B01G299300	TraesFLD3B01G299300.1	II-b	chr3B	435274295	435275869	-	1574
Fielder	TraesFLD3B01G300000	TraesFLD3B01G300000.1	II-c	chr3B	436849059	436851076	+	2017
Fielder	TraesFLD3B01G310800	TraesFLD3B01G310800.1	III	chr3B	450577902	450578963	-	1061
Fielder	TraesFLD3B01G315100	TraesFLD3B01G315100.1	II-c	chr3B	459244876	459247033	-	2157
Fielder	TraesFLD3B01G322000	TraesFLD3B01G322000.1	II-c	chr3B	470462962	470465234	+	2272
Fielder	TraesFLD3B01G362000	TraesFLD3B01G362000.1	II-b	chr3B	530951489	530952567	+	1078
Fielder	TraesFLD3B01G370300	TraesFLD3B01G370300.1	II-b	chr3B	541979075	541980166	-	1091
Fielder	TraesFLD3B01G423800	TraesFLD3B01G423800.1	III	chr3B	606174684	606178569	+	3885
Fielder	TraesFLD3B01G423900	TraesFLD3B01G423900.1	III	chr3B	606854333	606861239	+	6906
Fielder	TraesFLD3B01G424300	TraesFLD3B01G424300.1	III	chr3B	607752004	607754784	+	2780
Fielder	TraesFLD3B01G424400	TraesFLD3B01G424400.1	III	chr3B	607799055	607801003	-	1948
Fielder	TraesFLD3B01G424500	TraesFLD3B01G424500.1	III	chr3B	607922386	607923376	+	990
Fielder	TraesFLD3B01G424600	TraesFLD3B01G424600.1	III	chr3B	608644570	608645585	+	1015
Fielder	TraesFLD3B01G428100	TraesFLD3B01G428100.1	I	chr3B	614243406	614245534	+	2128
Fielder	TraesFLD3B01G443200	TraesFLD3B01G443200.1	II-c	chr3B	635623490	635628040	-	4550
Fielder	TraesFLD3B01G680800	TraesFLD3B01G680800.1	II-c	chr3B	847067515	847069648	-	2133
Fielder	TraesFLD3D01G038500	TraesFLD3D01G038500.1	III	chr3D	15807249	15810881	-	3632
Fielder	TraesFLD3D01G131700	TraesFLD3D01G131700.1	II-c	chr3D	85772991	85773662	+	671
Fielder	TraesFLD3D01G131800	TraesFLD3D01G131800.1	II-b	chr3D	85877578	85879513	-	1935
Fielder	TraesFLD3D01G195500	TraesFLD3D01G195500.1	II-b	chr3D	175362081	175364389	-	2308
Fielder	TraesFLD3D01G239000	TraesFLD3D01G239000.1	II-c	chr3D	312935555	312936471	+	916
Fielder	TraesFLD3D01G253300	TraesFLD3D01G253300.1	II-b	chr3D	340417629	340419190	-	1561
Fielder	TraesFLD3D01G254600	TraesFLD3D01G254600.1	II-c	chr3D	342012742	342014770	+	2028
Fielder	TraesFLD3D01G265900	TraesFLD3D01G265900.1	III	chr3D	356302119	356303163	-	1044
Fielder	TraesFLD3D01G270400	TraesFLD3D01G270400.1	II-c	chr3D	364615561	364617707	-	2146
Fielder	TraesFLD3D01G276400	TraesFLD3D01G276400.1	II-c	chr3D	374016228	374018543	+	2315
Fielder	TraesFLD3D01G309600	TraesFLD3D01G309600.1	II-c	chr3D	415050564	415055004	-	4440
Fielder	TraesFLD3D01G311400	TraesFLD3D01G311400.1	II-b	chr3D	416656062	416657142	+	1080
Fielder	TraesFLD3D01G319300	TraesFLD3D01G319300.1	II-b	chr3D	425647510	425648597	-	1087
Fielder	TraesFLD3D01G401800	TraesFLD3D01G401800.1	II-c	chr3D	510279501	510283025	+	3524
Fielder	TraesFLD3D01G416200	TraesFLD3D01G416200.1	I	chr3D	520845055	520847174	-	2119
Fielder	TraesFLD3D01G419800	TraesFLD3D01G419800.1	III	chr3D	525579913	525580924	-	1011
Fielder	TraesFLD3D01G419900	TraesFLD3D01G419900.1	III	chr3D	525775375	525776358	-	983
Fielder	TraesFLD3D01G420000	TraesFLD3D01G420000.1	III	chr3D	525971941	525973872	+	1931
Fielder	TraesFLD3D01G420100	TraesFLD3D01G420100.1	III	chr3D	526030423	526033213	-	2790
Fielder	TraesFLD3D01G420300	TraesFLD3D01G420300.1	III	chr3D	526442119	526446957	-	4838
Fielder	TraesFLD3D01G420400	TraesFLD3D01G420400.1	III	chr3D	526673920	526677364	-	3444
Fielder	TraesFLD3D01G584200	TraesFLD3D01G584200.1	II-c	chr3D	635240373	635242380	+	2007
Fielder	TraesFLD4A01G131100	TraesFLD4A01G131100.1	III	chr4A	164233160	164234202	+	1042
Fielder	TraesFLD4A01G138500	TraesFLD4A01G138500.1	III	chr4A	184133011	184134194	+	1183
Fielder	TraesFLD4A01G166900	TraesFLD4A01G166900.1	I	chr4A	354706472	354722402	-	15930
Fielder	TraesFLD4A01G199900	TraesFLD4A01G199900.1	III	chr4A	473243643	473246002	+	2359
Fielder	TraesFLD4A01G255900	TraesFLD4A01G255900.1	II-d	chr4A	553893769	553895633	+	1864
Fielder	TraesFLD4A01G312000	TraesFLD4A01G312000.1	II-c	chr4A	593695628	593696651	+	1023
Fielder	TraesFLD4A01G338000	TraesFLD4A01G338000.1	II-e	chr4A	608300712	608304344	-	3632
Fielder	TraesFLD4A01G419300	TraesFLD4A01G419300.1	II-b	chr4A	657931673	657936163	-	4490
Fielder	TraesFLD4A01G419400	TraesFLD4A01G419400.1	II-b	chr4A	657973067	657978358	-	5291
Fielder	TraesFLD4A01G419500	TraesFLD4A01G419500.1	II-b	chr4A	658040855	658044753	-	3898
Fielder	TraesFLD4B01G078200	TraesFLD4B01G078200.1	II-d	chr4B	66212468	66214360	-	1892
Fielder	TraesFLD4B01G134900	TraesFLD4B01G134900.1	III	chr4B	146135339	146137663	-	2324
Fielder	TraesFLD4B01G183000	TraesFLD4B01G183000.1	I	chr4B	354210190	354213308	-	3118
Fielder	TraesFLD4B01G190700	TraesFLD4B01G190700.1	III	chr4B	386561117	386562323	-	1206
Fielder	TraesFLD4B01G198100	TraesFLD4B01G198100.1	III	chr4B	400946492	400947487	-	995
Fielder	TraesFLD4D01G014500	TraesFLD4D01G014500.1	II-c	chr4D	7445933	7446932	-	999
Fielder	TraesFLD4D01G072700	TraesFLD4D01G072700.1	II-d	chr4D	45329039	45330917	+	1878
Fielder	TraesFLD4D01G127000	TraesFLD4D01G127000.1	III	chr4D	102774308	102776667	-	2359
Fielder	TraesFLD4D01G162400	TraesFLD4D01G162400.1	I	chr4D	179760107	179780751	-	20644
Fielder	TraesFLD4D01G184800	TraesFLD4D01G184800.1	III	chr4D	305882436	305883555	-	1119
Fielder	TraesFLD4D01G191500	TraesFLD4D01G191500.1	III	chr4D	316067504	316068526	-	1022
Fielder	TraesFLD4D01G341300	TraesFLD4D01G341300.1	II-b	chr4D	496919316	496920320	-	1004
Fielder	TraesFLD5A01G066000	TraesFLD5A01G066000.1	II-d	chr5A	63173637	63175398	+	1761
Fielder	TraesFLD5A01G067000	TraesFLD5A01G067000.1	II-d	chr5A	63985862	63986749	-	887
Fielder	TraesFLD5A01G112300	TraesFLD5A01G112300.1	I	chr5A	172594784	172599207	+	4423
Fielder	TraesFLD5A01G155800	TraesFLD5A01G155800.1	III	chr5A	326930004	326931852	+	1848
Fielder	TraesFLD5A01G155900	TraesFLD5A01G155900.1	III	chr5A	327258924	327260403	+	1479
Fielder	TraesFLD5A01G166300	TraesFLD5A01G166300.1	II-c	chr5A	339501898	339504221	+	2323
Fielder	TraesFLD5A01G196200	TraesFLD5A01G196200.1	III	chr5A	389197851	389199290	+	1439
Fielder	TraesFLD5A01G196300	TraesFLD5A01G196300.1	III	chr5A	389402969	389404674	+	1705
Fielder	TraesFLD5A01G236200	TraesFLD5A01G236200.1	II-a	chr5A	441032373	441033503	+	1130
Fielder	TraesFLD5A01G236300	TraesFLD5A01G236300.1	II-a	chr5A	441109661	441110826	+	1165
Fielder	TraesFLD5A01G236400	TraesFLD5A01G236400.1	II-a	chr5A	441120053	441121363	+	1310
Fielder	TraesFLD5A01G271300	TraesFLD5A01G271300.1	I	chr5A	473864189	473867167	-	2978
Fielder	TraesFLD5A01G394900	TraesFLD5A01G394900.1	II-d	chr5A	574129563	574130459	+	896
Fielder	TraesFLD5A01G404000	TraesFLD5A01G404000.1	II-d	chr5A	581294145	581296058	+	1913
Fielder	TraesFLD5A01G419200	TraesFLD5A01G419200.1	II-c	chr5A	593530242	593532256	-	2014
Fielder	TraesFLD5A01G420900	TraesFLD5A01G420900.1	I	chr5A	594381830	594385718	+	3888
Fielder	TraesFLD5A01G469900	TraesFLD5A01G469900.1	II-d	chr5A	626410960	626412682	+	1722
Fielder	TraesFLD5A01G527700	TraesFLD5A01G527700.1	II-b	chr5A	666311957	666313016	-	1059
Fielder	TraesFLD5B01G072600	TraesFLD5B01G072600.1	II-d	chr5B	79383264	79385013	+	1749
Fielder	TraesFLD5B01G074100	TraesFLD5B01G074100.1	II-d	chr5B	80528013	80528909	-	896
Fielder	TraesFLD5B01G118500	TraesFLD5B01G118500.1	I	chr5B	158414042	158418845	-	4803
Fielder	TraesFLD5B01G159300	TraesFLD5B01G159300.1	III	chr5B	290747924	290749942	+	2018
Fielder	TraesFLD5B01G159400	TraesFLD5B01G159400.1	III	chr5B	290985181	290986271	+	1090
Fielder	TraesFLD5B01G159600	TraesFLD5B01G159600.1	III	chr5B	290992275	290993540	+	1265
Fielder	TraesFLD5B01G170100	TraesFLD5B01G170100.1	II-c	chr5B	304248169	304250354	+	2185
Fielder	TraesFLD5B01G199400	TraesFLD5B01G199400.1	III	chr5B	353482244	353483677	+	1433
Fielder	TraesFLD5B01G199500	TraesFLD5B01G199500.1	III	chr5B	353569334	353570879	+	1545
Fielder	TraesFLD5B01G242800	TraesFLD5B01G242800.1	II-a	chr5B	415010512	415011636	+	1124
Fielder	TraesFLD5B01G242900	TraesFLD5B01G242900.1	II-a	chr5B	415225316	415226478	+	1162
Fielder	TraesFLD5B01G243000	TraesFLD5B01G243000.1	II-a	chr5B	415272856	415274160	+	1304
Fielder	TraesFLD5B01G278400	TraesFLD5B01G278400.1	I	chr5B	455556611	455559522	-	2911
Fielder	TraesFLD5B01G408100	TraesFLD5B01G408100.1	II-d	chr5B	561803230	561804129	+	899
Fielder	TraesFLD5B01G417500	TraesFLD5B01G417500.1	II-d	chr5B	572017613	572019534	+	1921
Fielder	TraesFLD5B01G434300	TraesFLD5B01G434300.1	II-c	chr5B	586407761	586409977	-	2216
Fielder	TraesFLD5B01G436400	TraesFLD5B01G436400.1	I	chr5B	587691071	587699509	+	8438
Fielder	TraesFLD5B01G487900	TraesFLD5B01G487900.1	II-d	chr5B	629411729	629413424	+	1695
Fielder	TraesFLD5D01G080300	TraesFLD5D01G080300.1	II-d	chr5D	76234011	76235762	+	1751
Fielder	TraesFLD5D01G081600	TraesFLD5D01G081600.1	II-d	chr5D	78053718	78054608	-	890
Fielder	TraesFLD5D01G127400	TraesFLD5D01G127400.1	I	chr5D	143333171	143338318	-	5147
Fielder	TraesFLD5D01G160000	TraesFLD5D01G160000.1	III	chr5D	246032878	246034022	-	1144
Fielder	TraesFLD5D01G160100	TraesFLD5D01G160100.1	III	chr5D	246047353	246048441	-	1088
Fielder	TraesFLD5D01G160200	TraesFLD5D01G160200.1	III	chr5D	246083453	246085257	-	1804
Fielder	TraesFLD5D01G177300	TraesFLD5D01G177300.1	II-c	chr5D	266988545	266990747	+	2202
Fielder	TraesFLD5D01G208400	TraesFLD5D01G208400.1	III	chr5D	306891198	306892640	+	1442
Fielder	TraesFLD5D01G208500	TraesFLD5D01G208500.1	III	chr5D	306958816	306960372	+	1556
Fielder	TraesFLD5D01G254200	TraesFLD5D01G254200.1	II-a	chr5D	353843801	353844927	+	1126
Fielder	TraesFLD5D01G254300	TraesFLD5D01G254300.1	II-a	chr5D	353941717	353943017	+	1300
Fielder	TraesFLD5D01G254400	TraesFLD5D01G254400.1	II-a	chr5D	353974258	353975583	+	1325
Fielder	TraesFLD5D01G289600	TraesFLD5D01G289600.1	I	chr5D	384167101	384170033	-	2932
Fielder	TraesFLD5D01G380800	TraesFLD5D01G380800.1	III	chr5D	450645982	450651264	+	5282
Fielder	TraesFLD5D01G417200	TraesFLD5D01G417200.1	II-d	chr5D	468502989	468503891	+	902
Fielder	TraesFLD5D01G426200	TraesFLD5D01G426200.1	II-d	chr5D	475296481	475298383	+	1902
Fielder	TraesFLD5D01G441100	TraesFLD5D01G441100.1	II-c	chr5D	485599542	485601788	-	2246
Fielder	TraesFLD5D01G443300	TraesFLD5D01G443300.1	I	chr5D	488304425	488311314	+	6889
Fielder	TraesFLD5D01G605000	TraesFLD5D01G605000.1	II-e	chr5D	580906305	580909997	-	3692
Fielder	TraesFLD6A01G098500	TraesFLD6A01G098500.1	III	chr6A	55209186	55211824	-	2638
Fielder	TraesFLD6A01G170800	TraesFLD6A01G170800.1	II-a	chr6A	131956094	131957255	-	1161
Fielder	TraesFLD6A01G274100	TraesFLD6A01G274100.1	II-c	chr6A	458970773	458973622	-	2849
Fielder	TraesFLD6A01G301000	TraesFLD6A01G301000.1	II-e	chr6A	498254341	498257948	+	3607
Fielder	TraesFLD6A01G363600	TraesFLD6A01G363600.1	II-b	chr6A	565164956	565167160	-	2204
Fielder	TraesFLD6B01G210200	TraesFLD6B01G210200.1	II-a	chr6B	220305461	220306635	+	1174
Fielder	TraesFLD6B01G298500	TraesFLD6B01G298500.1	II-c	chr6B	498502595	498505146	-	2551
Fielder	TraesFLD6B01G324300	TraesFLD6B01G324300.1	II-e	chr6B	543214042	543217634	+	3592
Fielder	TraesFLD6B01G391500	TraesFLD6B01G391500.1	II-b	chr6B	639386546	639388774	-	2228
Fielder	TraesFLD6D01G108600	TraesFLD6D01G108600.1	III	chr6D	55758936	55761607	-	2671
Fielder	TraesFLD6D01G187200	TraesFLD6D01G187200.1	II-a	chr6D	132605379	132606532	-	1153
Fielder	TraesFLD6D01G282900	TraesFLD6D01G282900.1	II-c	chr6D	346208140	346210630	-	2490
Fielder	TraesFLD6D01G369700	TraesFLD6D01G369700.1	II-b	chr6D	445084905	445087128	-	2223
Fielder	TraesFLD7A01G108300	TraesFLD7A01G108300.1	II-b	chr7A	66518236	66522576	+	4340
Fielder	TraesFLD7A01G108500	TraesFLD7A01G108500.1	II-b	chr7A	66633605	66637943	+	4338
Fielder	TraesFLD7A01G131500	TraesFLD7A01G131500.1	III	chr7A	81787972	81790524	+	2552
Fielder	TraesFLD7A01G266300	TraesFLD7A01G266300.1	I	chr7A	226388368	226391100	-	2732
Fielder	TraesFLD7A01G323400	TraesFLD7A01G323400.1	III	chr7A	393821116	393829029	-	7913
Fielder	TraesFLD7A01G370500	TraesFLD7A01G370500.1	III	chr7A	510080708	510082117	-	1409
Fielder	TraesFLD7A01G375000	TraesFLD7A01G375000.1	II-e	chr7A	517565996	517567165	-	1169
Fielder	TraesFLD7A01G557500	TraesFLD7A01G557500.1	II-a	chr7A	715949060	715950152	+	1092
Fielder	TraesFLD7A01G557600	TraesFLD7A01G557600.1	II-a	chr7A	716009317	716010416	-	1099
Fielder	TraesFLD7B01G014100	TraesFLD7B01G014100.1	III	chr7B	8796288	8798983	-	2695
Fielder	TraesFLD7B01G157900	TraesFLD7B01G157900.1	I	chr7B	180444502	180446944	-	2442
Fielder	TraesFLD7B01G204300	TraesFLD7B01G204300.1	III	chr7B	297915603	297924416	-	8813
Fielder	TraesFLD7B01G256600	TraesFLD7B01G256600.1	II-e	chr7B	444180524	444181686	+	1162
Fielder	TraesFLD7B01G267100	TraesFLD7B01G267100.1	III	chr7B	458639067	458640228	-	1161
Fielder	TraesFLD7B01G454200	TraesFLD7B01G454200.1	II-a	chr7B	689544310	689545385	+	1075
Fielder	TraesFLD7B01G454300	TraesFLD7B01G454300.1	II-a	chr7B	689666550	689667637	-	1087
Fielder	TraesFLD7B01G454500	TraesFLD7B01G454500.1	II-a	chr7B	689702552	689703542	-	990
Fielder	TraesFLD7B01G455300	TraesFLD7B01G455300.1	II-a	chr7B	690828759	690829843	+	1084
Fielder	TraesFLD7D01G113500	TraesFLD7D01G113500.1	II-b	chr7D	62111703	62115249	+	3546
Fielder	TraesFLD7D01G113700	TraesFLD7D01G113700.1	II-b	chr7D	62217797	62222346	+	4549
Fielder	TraesFLD7D01G113800	TraesFLD7D01G113800.1	II-b	chr7D	62230746	62235139	+	4393
Fielder	TraesFLD7D01G133800	TraesFLD7D01G133800.1	III	chr7D	73673224	73676213	-	2989
Fielder	TraesFLD7D01G273800	TraesFLD7D01G273800.1	I	chr7D	213547858	213550655	-	2797
Fielder	TraesFLD7D01G322500	TraesFLD7D01G322500.1	III	chr7D	321592891	321602178	-	9287
Fielder	TraesFLD7D01G375300	TraesFLD7D01G375300.1	II-e	chr7D	435661623	435662794	+	1171
Fielder	TraesFLD7D01G385000	TraesFLD7D01G385000.1	III	chr7D	451941918	451943159	-	1241
Fielder	TraesFLD7D01G553700	TraesFLD7D01G553700.1	II-a	chr7D	614498725	614499959	+	1234
Fielder	TraesFLD7D01G553800	TraesFLD7D01G553800.1	II-a	chr7D	614633546	614634640	+	1094
Fielder	TraesFLD7D01G553900	TraesFLD7D01G553900.1	II-a	chr7D	615154630	615155729	-	1099
Fielder	TraesFLD7D01G554000	TraesFLD7D01G554000.1	II-a	chr7D	615210218	615211327	-	1109
Kariega	TraesKAR1B01G0067050	TraesKAR1B01G0067050.1	I	chr1B	96483135	96486782	-	3647
Kariega	TraesKAR1B01G0256500	TraesKAR1B01G0256500.1	II-e	chr1B	400388715	400390230	+	1515
Kariega	TraesKAR1B01G0284790	TraesKAR1B01G0284790.1	III	chr1B	446281183	446286221	-	5038
Kariega	TraesKAR1B01G0348970	TraesKAR1B01G0348970.1	I	chr1B	546115588	546118743	-	3155
Kariega	TraesKAR1B01G0350870	TraesKAR1B01G0350870.1	III	chr1B	549206037	549209977	-	3940
Kariega	TraesKAR1B01G0350960	TraesKAR1B01G0350960.1	III	chr1B	549405612	549406196	-	584
Kariega	TraesKAR1B01G0388710	TraesKAR1B01G0388710.1	II-c	chr1B	607484723	607487416	-	2693
Kariega	TraesKAR1B01G0397810	TraesKAR1B01G0397810.1	II-c	chr1B	621330705	621332290	+	1585
Kariega	TraesKAR1B01G0397930	TraesKAR1B01G0397930.1	II-c	chr1B	621480577	621481901	-	1324
Kariega	TraesKAR1B01G0432240	TraesKAR1B01G0432240.1	II-c	chr1B	669583284	669586605	+	3321
Kariega	TraesKAR1B01G0435090	TraesKAR1B01G0435090.1	II-b	chr1B	673712338	673714838	+	2500
Kariega	TraesKAR1B01G0439420	TraesKAR1B01G0439420.1	III	chr1B	677830310	677831529	+	1219
Kariega	TraesKAR1B01G0439440	TraesKAR1B01G0439440.1	III	chr1B	677879638	677881116	+	1478
Kariega	TraesKAR1B01G0439460	TraesKAR1B01G0439460.1	III	chr1B	677890656	677891469	+	813
Kariega	TraesKAR1B01G0439470	TraesKAR1B01G0439470.1	III	chr1B	677893875	677894600	+	725
Kariega	TraesKAR1B01G0445170	TraesKAR1B01G0445170.1	II-c	chr1B	685208782	685213581	-	4799
Kariega	TraesKAR1B01G0445200	TraesKAR1B01G0445200.1	II-c	chr1B	685228356	685231161	-	2805
Kariega	TraesKAR1B01G0445890	TraesKAR1B01G0445890.1	II-b	chr1B	685818965	685819948	+	983
Kariega	TraesKAR7D01G0042980	TraesKAR7D01G0042980.1	II-b	chr7D	63263250	63267168	+	3918
Kariega	TraesKAR7D01G0042990	TraesKAR7D01G0042990.1	II-b	chr7D	63280230	63284260	+	4030
Kariega	TraesKAR7D01G0043040	TraesKAR7D01G0043040.1	II-b	chr7D	63386248	63391297	+	5049
Kariega	TraesKAR7D01G0043050	TraesKAR7D01G0043050.1	II-b	chr7D	63399071	63403985	+	4914
Kariega	TraesKAR7D01G0051240	TraesKAR7D01G0051240.1	III	chr7D	74971188	74975181	-	3993
Kariega	TraesKAR7D01G0151250	TraesKAR7D01G0151250.1	I	chr7D	215608541	215611338	-	2797
Kariega	TraesKAR7D01G0229090	TraesKAR7D01G0229090.1	III	chr7D	325821052	325831051	-	9999
Kariega	TraesKAR7D01G0310680	TraesKAR7D01G0310680.1	II-e	chr7D	442266288	442268138	+	1850
Kariega	TraesKAR7D01G0437360	TraesKAR7D01G0437360.1	II-a	chr7D	620423787	620425561	+	1774
Kariega	TraesKAR7D01G0437750	TraesKAR7D01G0437750.1	II-a	chr7D	621074045	621075696	-	1651
Kariega	TraesKAR7D01G0437780	TraesKAR7D01G0437780.1	II-a	chr7D	621129449	621131318	-	1869
Kariega	TraesKAR6A01G0035250	TraesKAR6A01G0035250.1	III	chr6A	50351349	50354306	-	2957
Kariega	TraesKAR6A01G0083580	TraesKAR6A01G0083580.1	II-a	chr6A	127141453	127144150	-	2697
Kariega	TraesKAR6A01G0278960	TraesKAR6A01G0278960.1	II-c	chr6A	454031711	454034843	-	3132
Kariega	TraesKAR6A01G0302310	TraesKAR6A01G0302310.1	II-e	chr6A	493306623	493311332	+	4709
Kariega	TraesKAR6A01G0342880	TraesKAR6A01G0342880.1	II-b	chr6A	559813442	559816061	-	2619
Kariega	TraesKAR6D01G0040350	TraesKAR6D01G0040350.1	III	chr6D	56827722	56830772	-	3050
Kariega	TraesKAR6D01G0064950	TraesKAR6D01G0064950.1	II-a	chr6D	95071644	95077509	-	5865
Kariega	TraesKAR6D01G0090350	TraesKAR6D01G0090350.1	II-a	chr6D	133466449	133468183	-	1734
Kariega	TraesKAR6D01G0243220	TraesKAR6D01G0243220.1	II-c	chr6D	348042137	348044912	-	2775
Kariega	TraesKAR6D01G0267170	TraesKAR6D01G0267170.1	II-e	chr6D	382743270	382747878	+	4608
Kariega	TraesKAR6D01G0313210	TraesKAR6D01G0313210.1	II-b	chr6D	446881366	446883964	-	2598
Kariega	TraesKAR7A01G0044670	TraesKAR7A01G0044670.1	II-b	chr7A	63522544	63525663	+	3119
Kariega	TraesKAR7A01G0044680	TraesKAR7A01G0044680.1	II-b	chr7A	63548516	63553318	+	4802
Kariega	TraesKAR7A01G0044760	TraesKAR7A01G0044760.1	II-b	chr7A	63664128	63668466	+	4338
Kariega	TraesKAR7A01G0053970	TraesKAR7A01G0053970.1	III	chr7A	79050625	79053454	+	2829
Kariega	TraesKAR7A01G0144380	TraesKAR7A01G0144380.1	I	chr7A	225190576	225193308	-	2732
Kariega	TraesKAR7A01G0244400	TraesKAR7A01G0244400.1	III	chr7A	391059294	391067203	-	7909
Kariega	TraesKAR7A01G0322710	TraesKAR7A01G0322710.1	II-e	chr7A	514728227	514729920	-	1693
Kariega	TraesKAR7A01G0446490	TraesKAR7A01G0446490.1	II-a	chr7A	712853112	712854690	+	1578
Kariega	TraesKAR7A01G0446530	TraesKAR7A01G0446530.1	II-a	chr7A	712894003	712895439	-	1436
Kariega	TraesKAR3D01G0011680	TraesKAR3D01G0011680.1	III	chr3D	15885767	15890062	-	4295
Kariega	TraesKAR3D01G0057150	TraesKAR3D01G0057150.1	II-c	chr3D	80255018	80256179	+	1161
Kariega	TraesKAR3D01G0057180	TraesKAR3D01G0057180.1	II-b	chr3D	80359351	80361719	-	2368
Kariega	TraesKAR3D01G0060250	TraesKAR3D01G0060250.1	II-c	chr3D	84619293	84625067	+	5774
Kariega	TraesKAR3D01G0117540	TraesKAR3D01G0117540.1	II-b	chr3D	169930336	169932644	-	2308
Kariega	TraesKAR3D01G0210920	TraesKAR3D01G0210920.1	II-c	chr3D	303726634	303727876	+	1242
Kariega	TraesKAR3D01G0230160	TraesKAR3D01G0230160.1	II-b	chr3D	331197920	331200027	-	2107
Kariega	TraesKAR3D01G0231310	TraesKAR3D01G0231310.1	II-c	chr3D	332792454	332794742	+	2288
Kariega	TraesKAR3D01G0241350	TraesKAR3D01G0241350.1	III	chr3D	347077916	347079284	-	1368
Kariega	TraesKAR3D01G0247230	TraesKAR3D01G0247230.1	II-c	chr3D	355392378	355395703	-	3325
Kariega	TraesKAR3D01G0256210	TraesKAR3D01G0256210.1	II-c	chr3D	368361853	368364168	-	2315
Kariega	TraesKAR3D01G0282230	TraesKAR3D01G0282230.1	II-c	chr3D	405452532	405457240	-	4708
Kariega	TraesKAR3D01G0283640	TraesKAR3D01G0283640.1	II-b	chr3D	407083236	407087122	+	3886
Kariega	TraesKAR3D01G0290150	TraesKAR3D01G0290150.1	II-b	chr3D	416379569	416381262	-	1693
Kariega	TraesKAR3D01G0326250	TraesKAR3D01G0326250.1	III	chr3D	466141745	466142728	+	983
Kariega	TraesKAR3D01G0326360	TraesKAR3D01G0326360.1	III	chr3D	466329278	466330289	+	1011
Kariega	TraesKAR3D01G0330060	TraesKAR3D01G0330060.1	I	chr3D	471077910	471080640	+	2730
Kariega	TraesKAR3D01G0337550	TraesKAR3D01G0337550.1	II-c	chr3D	481648567	481652424	-	3857
Kariega	TraesKAR3D01G0442180	TraesKAR3D01G0442180.1	II-c	chr3D	626281282	626283814	+	2532
Kariega	TraesKAR4A01G0165080	TraesKAR4A01G0165080.1	III	chr4A	269272393	269272755	-	362
Kariega	TraesKAR4A01G0216890	TraesKAR4A01G0216890.1	I	chr4A	357379630	357396499	-	16869
Kariega	TraesKAR4A01G0339920	TraesKAR4A01G0339920.1	II-d	chr4A	556928881	556931919	+	3038
Kariega	TraesKAR4A01G0366350	TraesKAR4A01G0366350.1	II-c	chr4A	596889034	596890587	+	1553
Kariega	TraesKAR4A01G0376630	TraesKAR4A01G0376630.1	II-e	chr4A	611416505	611421054	-	4549
Kariega	TraesKAR4A01G0411620	TraesKAR4A01G0411620.1	II-b	chr4A	661469969	661474883	-	4914
Kariega	TraesKAR4A01G0411670	TraesKAR4A01G0411670.1	II-b	chr4A	661511396	661517048	-	5652
Kariega	TraesKAR4A01G0411710	TraesKAR4A01G0411710.1	II-b	chr4A	661586175	661590572	-	4397
Kariega	TraesKAR4D01G0005310	TraesKAR4D01G0005310.1	II-c	chr4D	8160911	8162431	-	1520
Kariega	TraesKAR4D01G0033570	TraesKAR4D01G0033570.1	II-d	chr4D	45923351	45926771	+	3420
Kariega	TraesKAR4D01G0130560	TraesKAR4D01G0130560.1	I	chr4D	180816697	180838379	-	21682
Kariega	TraesKAR4D01G0216280	TraesKAR4D01G0216280.1	III	chr4D	307823250	307824896	-	1646
Kariega	TraesKAR4D01G0349260	TraesKAR4D01G0349260.1	II-b	chr4D	498819293	498820297	-	1004
Kariega	TraesKAR3A01G0052560	TraesKAR3A01G0052560.1	II-c	chr3A	75970681	75972152	+	1471
Kariega	TraesKAR3A01G0052570	TraesKAR3A01G0052570.1	II-b	chr3A	75977939	75980258	-	2319
Kariega	TraesKAR3A01G0055700	TraesKAR3A01G0055700.1	II-c	chr3A	81216695	81222894	+	6199
Kariega	TraesKAR3A01G0116060	TraesKAR3A01G0116060.1	II-b	chr3A	180811026	180813889	-	2863
Kariega	TraesKAR3A01G0237240	TraesKAR3A01G0237240.1	II-c	chr3A	386141920	386143279	+	1359
Kariega	TraesKAR3A01G0267850	TraesKAR3A01G0267850.1	II-b	chr3A	435279422	435281469	-	2047
Kariega	TraesKAR3A01G0269110	TraesKAR3A01G0269110.1	II-c	chr3A	437365334	437367626	+	2292
Kariega	TraesKAR3A01G0280180	TraesKAR3A01G0280180.1	III	chr3A	456189407	456190791	-	1384
Kariega	TraesKAR3A01G0286960	TraesKAR3A01G0286960.1	II-c	chr3A	467357592	467360797	-	3205
Kariega	TraesKAR3A01G0293570	TraesKAR3A01G0293570.1	II-c	chr3A	478279784	478282330	+	2546
Kariega	TraesKAR3A01G0320370	TraesKAR3A01G0320370.1	II-b	chr3A	522532886	522535579	+	2693
Kariega	TraesKAR3A01G0325210	TraesKAR3A01G0325210.1	II-b	chr3A	530476817	530478622	-	1805
Kariega	TraesKAR3A01G0363690	TraesKAR3A01G0363690.1	III	chr3A	593381995	593383055	+	1060
Kariega	TraesKAR3A01G0363800	TraesKAR3A01G0363800.1	III	chr3A	593543498	593544525	+	1027
Kariega	TraesKAR3A01G0365880	TraesKAR3A01G0365880.1	I	chr3A	596716706	596719717	+	3011
Kariega	TraesKAR3A01G0373220	TraesKAR3A01G0373220.1	II-c	chr3A	608654864	608658274	-	3410
Kariega	TraesKAR3A01G0470470	TraesKAR3A01G0470470.1	II-c	chr3A	750537867	750539892	+	2025
Kariega	TraesKAR5D01G0051000	TraesKAR5D01G0051000.1	II-d	chr5D	75443281	75446852	+	3571
Kariega	TraesKAR5D01G0052510	TraesKAR5D01G0052510.1	II-d	chr5D	77263518	77264408	-	890
Kariega	TraesKAR5D01G0098100	TraesKAR5D01G0098100.1	I	chr5D	142604427	142609574	-	5147
Kariega	TraesKAR5D01G0183350	TraesKAR5D01G0183350.1	II-c	chr5D	268891861	268895127	+	3266
Kariega	TraesKAR5D01G0211890	TraesKAR5D01G0211890.1	III	chr5D	308762973	308765003	+	2030
Kariega	TraesKAR5D01G0211920	TraesKAR5D01G0211920.1	III	chr5D	308830615	308832831	+	2216
Kariega	TraesKAR5D01G0245750	TraesKAR5D01G0245750.1	II-a	chr5D	355720992	355722670	+	1678
Kariega	TraesKAR5D01G0245770	TraesKAR5D01G0245770.1	II-a	chr5D	355818920	355820975	+	2055
Kariega	TraesKAR5D01G0245790	TraesKAR5D01G0245790.1	II-a	chr5D	355851407	355853091	+	1684
Kariega	TraesKAR5D01G0267090	TraesKAR5D01G0267090.1	I	chr5D	386061825	386064757	-	2932
Kariega	TraesKAR5D01G0315170	TraesKAR5D01G0315170.1	III	chr5D	452545164	452552207	+	7043
Kariega	TraesKAR5D01G0328960	TraesKAR5D01G0328960.1	II-d	chr5D	470400641	470402250	+	1609
Kariega	TraesKAR5D01G0334020	TraesKAR5D01G0334020.1	II-d	chr5D	477180391	477183747	+	3356
Kariega	TraesKAR5D01G0341840	TraesKAR5D01G0341840.1	II-c	chr5D	487447476	487451685	-	4209
Kariega	TraesKAR5D01G0344240	TraesKAR5D01G0344240.1	I	chr5D	490155222	490162116	+	6894
Kariega	TraesKAR5D01G0364540	TraesKAR5D01G0364540.1	II-d	chr5D	517674346	517676680	+	2334
Kariega	TraesKAR5D01G0410630	TraesKAR5D01G0410630.1	II-e	chr5D	578864934	578869163	-	4229
Kariega	TraesKAR2B01G0008520	TraesKAR2B01G0008520.1	II-c	chr2B	10626120	10630754	+	4634
Kariega	TraesKAR2B01G0027260	TraesKAR2B01G0027260.1	III	chr2B	34496563	34497785	-	1222
Kariega	TraesKAR2B01G0078900	TraesKAR2B01G0078900.1	III	chr2B	108968141	108970473	+	2332
Kariega	TraesKAR2B01G0085680	TraesKAR2B01G0085680.1	III	chr2B	119238933	119239636	+	703
Kariega	TraesKAR2B01G0124650	TraesKAR2B01G0124650.1	III	chr2B	177223341	177224740	-	1399
Kariega	TraesKAR2B01G0142850	TraesKAR2B01G0142850.1	I	chr2B	205570742	205574574	+	3832
Kariega	TraesKAR2B01G0150740	TraesKAR2B01G0150740.1	I	chr2B	218129131	218137014	+	7883
Kariega	TraesKAR2B01G0264770	TraesKAR2B01G0264770.1	II-c	chr2B	401916986	401920321	+	3335
Kariega	TraesKAR2B01G0273270	TraesKAR2B01G0273270.1	II-d	chr2B	415067052	415068748	+	1696
Kariega	TraesKAR2B01G0337290	TraesKAR2B01G0337290.1	I	chr2B	516456128	516460196	-	4068
Kariega	TraesKAR2B01G0390310	TraesKAR2B01G0390310.1	II-c	chr2B	598641801	598646052	-	4251
Kariega	TraesKAR2B01G0432810	TraesKAR2B01G0432810.1	II-d	chr2B	664599205	664600548	-	1343
Kariega	TraesKAR2B01G0440030	TraesKAR2B01G0440030.1	II-e	chr2B	675541894	675546884	-	4990
Kariega	TraesKAR2B01G0475470	TraesKAR2B01G0475470.1	III	chr2B	725974818	725976562	+	1744
Kariega	TraesKAR5A01G0040060	TraesKAR5A01G0040060.1	II-d	chr5A	64194726	64198211	+	3485
Kariega	TraesKAR5A01G0040550	TraesKAR5A01G0040550.1	II-d	chr5A	65007229	65009104	-	1875
Kariega	TraesKAR5A01G0105220	TraesKAR5A01G0105220.1	I	chr5A	173632704	173637805	+	5101
Kariega	TraesKAR5A01G0203530	TraesKAR5A01G0203530.1	II-c	chr5A	340490128	340493349	+	3221
Kariega	TraesKAR5A01G0233030	TraesKAR5A01G0233030.1	III	chr5A	390673800	390675768	+	1968
Kariega	TraesKAR5A01G0233090	TraesKAR5A01G0233090.1	III	chr5A	390878932	390881103	+	2171
Kariega	TraesKAR5A01G0264660	TraesKAR5A01G0264660.1	II-a	chr5A	443133526	443134961	+	1435
Kariega	TraesKAR5A01G0264700	TraesKAR5A01G0264700.1	II-a	chr5A	443192823	443205788	+	12965
Kariega	TraesKAR5A01G0283410	TraesKAR5A01G0283410.1	I	chr5A	474583390	474588114	-	4724
Kariega	TraesKAR5A01G0330820	TraesKAR5A01G0330820.1	III	chr5A	550960903	550967780	+	6877
Kariega	TraesKAR5A01G0347020	TraesKAR5A01G0347020.1	II-d	chr5A	575451537	575452433	+	896
Kariega	TraesKAR5A01G0351870	TraesKAR5A01G0351870.1	II-d	chr5A	582875067	582878490	+	3423
Kariega	TraesKAR5A01G0359400	TraesKAR5A01G0359400.1	II-c	chr5A	594796604	594800909	-	4305
Kariega	TraesKAR5A01G0360020	TraesKAR5A01G0360020.1	I	chr5A	595654569	595658461	+	3892
Kariega	TraesKAR5A01G0380020	TraesKAR5A01G0380020.1	II-d	chr5A	626697936	626700308	+	2372
Kariega	TraesKAR5A01G0406320	TraesKAR5A01G0406320.1	II-b	chr5A	666170256	666171315	-	1059
Kariega	TraesKAR3B01G0013450	TraesKAR3B01G0013450.1	III	chr3B	16967913	16969292	+	1379
Kariega	TraesKAR3B01G0086090	TraesKAR3B01G0086090.1	II-c	chr3B	125496337	125497787	+	1450
Kariega	TraesKAR3B01G0086330	TraesKAR3B01G0086330.1	II-b	chr3B	125813848	125816264	-	2416
Kariega	TraesKAR3B01G0089700	TraesKAR3B01G0089700.1	II-c	chr3B	131315439	131320765	+	5326
Kariega	TraesKAR3B01G0158290	TraesKAR3B01G0158290.1	II-b	chr3B	240615171	240618011	+	2840
Kariega	TraesKAR3B01G0261450	TraesKAR3B01G0261450.1	II-c	chr3B	403871410	403872334	+	924
Kariega	TraesKAR3B01G0281100	TraesKAR3B01G0281100.1	II-b	chr3B	436519832	436521960	-	2128
Kariega	TraesKAR3B01G0282010	TraesKAR3B01G0282010.1	II-c	chr3B	438094697	438096971	+	2274
Kariega	TraesKAR3B01G0291020	TraesKAR3B01G0291020.1	III	chr3B	451932309	451933664	-	1355
Kariega	TraesKAR3B01G0296840	TraesKAR3B01G0296840.1	II-c	chr3B	460591476	460594623	-	3147
Kariega	TraesKAR3B01G0303910	TraesKAR3B01G0303910.1	II-c	chr3B	471837553	471840058	+	2505
Kariega	TraesKAR3B01G0343540	TraesKAR3B01G0343540.1	II-b	chr3B	534060338	534062514	+	2176
Kariega	TraesKAR3B01G0350510	TraesKAR3B01G0350510.1	II-b	chr3B	545088142	545089762	-	1620
Kariega	TraesKAR3B01G0393350	TraesKAR3B01G0393350.1	III	chr3B	610612572	610613631	+	1059
Kariega	TraesKAR3B01G0397430	TraesKAR3B01G0397430.1	I	chr3B	616936323	616939260	+	2937
Kariega	TraesKAR3B01G0410890	TraesKAR3B01G0410890.1	II-c	chr3B	638325438	638330419	-	4981
Kariega	TraesKAR3B01G0557500	TraesKAR3B01G0557500.1	II-c	chr3B	852051387	852054133	-	2746
Kariega	TraesKAR4B01G0008240	TraesKAR4B01G0008240.1	II-c	chr4B	13227130	13228761	-	1631
Kariega	TraesKAR4B01G0042560	TraesKAR4B01G0042560.1	II-d	chr4B	66100422	66103606	-	3184
Kariega	TraesKAR4B01G0230090	TraesKAR4B01G0230090.1	I	chr4B	359509671	359544396	-	34725
Kariega	TraesKAR4B01G0241370	TraesKAR4B01G0241370.1	III	chr4B	376743263	376743700	-	437
Kariega	TraesKAR4B01G0252210	TraesKAR4B01G0252210.1	III	chr4B	391909861	391911618	-	1757
Kariega	TraesKAR5B01G0051880	TraesKAR5B01G0051880.1	II-d	chr5B	83819481	83823050	+	3569
Kariega	TraesKAR5B01G0052390	TraesKAR5B01G0052390.1	II-d	chr5B	84566906	84568692	-	1786
Kariega	TraesKAR5B01G0096670	TraesKAR5B01G0096670.1	I	chr5B	158467817	158475061	-	7244
Kariega	TraesKAR5B01G0187590	TraesKAR5B01G0187590.1	II-c	chr5B	304789411	304792336	+	2925
Kariega	TraesKAR5B01G0218930	TraesKAR5B01G0218930.1	III	chr5B	354179729	354181639	+	1910
Kariega	TraesKAR5B01G0218950	TraesKAR5B01G0218950.1	III	chr5B	354266748	354268900	+	2152
Kariega	TraesKAR5B01G0258750	TraesKAR5B01G0258750.1	II-a	chr5B	415579231	415580534	+	1303
Kariega	TraesKAR5B01G0258890	TraesKAR5B01G0258890.1	II-a	chr5B	415794043	415795613	+	1570
Kariega	TraesKAR5B01G0258930	TraesKAR5B01G0258930.1	II-a	chr5B	415841551	415843393	+	1842
Kariega	TraesKAR5B01G0284620	TraesKAR5B01G0284620.1	I	chr5B	455697878	455702724	-	4846
Kariega	TraesKAR5B01G0347440	TraesKAR5B01G0347440.1	III	chr5B	546634834	546643271	+	8437
Kariega	TraesKAR5B01G0366320	TraesKAR5B01G0366320.1	II-d	chr5B	573216934	573218337	+	1403
Kariega	TraesKAR5B01G0372530	TraesKAR5B01G0372530.1	II-d	chr5B	583600636	583604047	+	3411
Kariega	TraesKAR5B01G0382010	TraesKAR5B01G0382010.1	II-c	chr5B	597258688	597260903	-	2215
Kariega	TraesKAR5B01G0382940	TraesKAR5B01G0382940.1	I	chr5B	598667149	598675588	+	8439
Kariega	TraesKAR5B01G0391940	TraesKAR5B01G0391940.1	III	chr5B	612562769	612563473	+	704
Kariega	TraesKAR5B01G0411770	TraesKAR5B01G0411770.1	II-d	chr5B	640245725	640246649	+	924
Kariega	TraesKAR5B01G0468980	TraesKAR5B01G0468980.1	II-e	chr5B	718235191	718239496	+	4305
Kariega	TraesKAR2D01G0005300	TraesKAR2D01G0005300.1	II-c	chr2D	8295470	8300866	+	5396
Kariega	TraesKAR2D01G0014190	TraesKAR2D01G0014190.1	III	chr2D	18907083	18908024	-	941
Kariega	TraesKAR2D01G0045660	TraesKAR2D01G0045660.1	III	chr2D	62953487	62955589	+	2102
Kariega	TraesKAR2D01G0045780	TraesKAR2D01G0045780.1	III	chr2D	63099375	63101177	+	1802
Kariega	TraesKAR2D01G0087010	TraesKAR2D01G0087010.1	III	chr2D	119804028	119805725	-	1697
Kariega	TraesKAR2D01G0102790	TraesKAR2D01G0102790.1	I	chr2D	141628171	141632993	+	4822
Kariega	TraesKAR2D01G0110990	TraesKAR2D01G0110990.1	I	chr2D	153023894	153031771	+	7877
Kariega	TraesKAR2D01G0232920	TraesKAR2D01G0232920.1	II-c	chr2D	325588425	325591416	+	2991
Kariega	TraesKAR2D01G0242130	TraesKAR2D01G0242130.1	II-d	chr2D	338175342	338177019	+	1677
Kariega	TraesKAR2D01G0308030	TraesKAR2D01G0308030.1	I	chr2D	431907448	431911318	-	3870
Kariega	TraesKAR2D01G0360710	TraesKAR2D01G0360710.1	II-c	chr2D	504838666	504843019	-	4353
Kariega	TraesKAR2D01G0393240	TraesKAR2D01G0393240.1	II-d	chr2D	551240721	551242069	-	1348
Kariega	TraesKAR2D01G0401230	TraesKAR2D01G0401230.1	II-e	chr2D	561811653	561816568	-	4915
Kariega	TraesKAR2D01G0427590	TraesKAR2D01G0427590.1	III	chr2D	596907290	596909005	-	1715
Kariega	TraesKAR2A01G0004730	TraesKAR2A01G0004730.1	II-c	chr2A	6314644	6318738	+	4094
Kariega	TraesKAR2A01G0016690	TraesKAR2A01G0016690.1	III	chr2A	20428149	20429089	-	940
Kariega	TraesKAR2A01G0016730	TraesKAR2A01G0016730.1	III	chr2A	20467803	20468753	-	950
Kariega	TraesKAR2A01G0016900	TraesKAR2A01G0016900.1	III	chr2A	20680717	20681683	+	966
Kariega	TraesKAR2A01G0045790	TraesKAR2A01G0045790.1	III	chr2A	62153657	62155699	+	2042
Kariega	TraesKAR2A01G0080640	TraesKAR2A01G0080640.1	III	chr2A	117806352	117808012	-	1660
Kariega	TraesKAR2A01G0098160	TraesKAR2A01G0098160.1	I	chr2A	145614255	145616461	+	2206
Kariega	TraesKAR2A01G0106280	TraesKAR2A01G0106280.1	I	chr2A	159399067	159406497	-	7430
Kariega	TraesKAR2A01G0262710	TraesKAR2A01G0262710.1	II-c	chr2A	420375922	420378604	-	2682
Kariega	TraesKAR2A01G0277880	TraesKAR2A01G0277880.1	II-d	chr2A	445792927	445794756	+	1829
Kariega	TraesKAR2A01G0357420	TraesKAR2A01G0357420.1	I	chr2A	575418491	575422569	-	4078
Kariega	TraesKAR2A01G0404080	TraesKAR2A01G0404080.1	II-c	chr2A	649724298	649728470	-	4172
Kariega	TraesKAR2A01G0430890	TraesKAR2A01G0430890.1	II-d	chr2A	692717369	692718727	-	1358
Kariega	TraesKAR2A01G0436530	TraesKAR2A01G0436530.1	II-e	chr2A	700472541	700477491	-	4950
Kariega	TraesKAR2A01G0458510	TraesKAR2A01G0458510.1	III	chr2A	733619478	733621630	-	2152
Kariega	TraesKAR1A01G0041920	TraesKAR1A01G0041920.1	I	chr1A	63985609	63987487	-	1878
Kariega	TraesKAR1A01G0092010	TraesKAR1A01G0092010.1	II-c	chr1A	145741495	145742110	-	615
Kariega	TraesKAR1A01G0225630	TraesKAR1A01G0225630.1	II-e	chr1A	369549243	369550889	+	1646
Kariega	TraesKAR1A01G0255020	TraesKAR1A01G0255020.1	III	chr1A	417843142	417884219	+	41077
Kariega	TraesKAR1A01G0309630	TraesKAR1A01G0309630.1	I	chr1A	506289086	506292010	-	2924
Kariega	TraesKAR1A01G0310840	TraesKAR1A01G0310840.1	III	chr1A	508274161	508276810	-	2649
Kariega	TraesKAR1A01G0310960	TraesKAR1A01G0310960.1	III	chr1A	508378914	508381319	-	2405
Kariega	TraesKAR1A01G0336640	TraesKAR1A01G0336640.1	II-c	chr1A	546180597	546186855	-	6258
Kariega	TraesKAR1A01G0340740	TraesKAR1A01G0340740.1	II-c	chr1A	552473380	552474576	+	1196
Kariega	TraesKAR1A01G0340840	TraesKAR1A01G0340840.1	II-c	chr1A	552568726	552569946	-	1220
Kariega	TraesKAR1A01G0346640	TraesKAR1A01G0346640.1	III	chr1A	561318741	561320172	+	1431
Kariega	TraesKAR1A01G0346680	TraesKAR1A01G0346680.1	III	chr1A	561373873	561374670	+	797
Kariega	TraesKAR1A01G0346740	TraesKAR1A01G0346740.1	III	chr1A	561426246	561426989	+	743
Kariega	TraesKAR1A01G0348510	TraesKAR1A01G0348510.1	II-b	chr1A	564074857	564077406	-	2549
Kariega	TraesKAR1A01G0350820	TraesKAR1A01G0350820.1	II-c	chr1A	567975306	567978237	-	2931
Kariega	TraesKAR1A01G0369680	TraesKAR1A01G0369680.1	II-c	chr1A	592385967	592395626	-	9659
Kariega	TraesKAR1A01G0369720	TraesKAR1A01G0369720.1	II-c	chr1A	592438246	592441088	-	2842
Kariega	TraesKAR1A01G0369740	TraesKAR1A01G0369740.1	II-c	chr1A	592445709	592449298	-	3589
Kariega	TraesKAR1A01G0370140	TraesKAR1A01G0370140.1	II-b	chr1A	592940813	592941791	+	978
Kariega	TraesKAR1D01G0043820	TraesKAR1D01G0043820.1	I	chr1D	59415831	59417964	-	2133
Kariega	TraesKAR1D01G0092150	TraesKAR1D01G0092150.1	II-c	chr1D	128763049	128764179	-	1130
Kariega	TraesKAR1D01G0205380	TraesKAR1D01G0205380.1	II-e	chr1D	290458966	290460584	+	1618
Kariega	TraesKAR1D01G0230070	TraesKAR1D01G0230070.1	III	chr1D	325696958	325702375	-	5417
Kariega	TraesKAR1D01G0285790	TraesKAR1D01G0285790.1	I	chr1D	403625254	403628309	-	3055
Kariega	TraesKAR1D01G0287770	TraesKAR1D01G0287770.1	III	chr1D	406505496	406513448	-	7952
Kariega	TraesKAR1D01G0287810	TraesKAR1D01G0287810.1	III	chr1D	406577185	406578508	-	1323
Kariega	TraesKAR1D01G0287970	TraesKAR1D01G0287970.1	III	chr1D	406896585	406899794	-	3209
Kariega	TraesKAR1D01G0314850	TraesKAR1D01G0314850.1	II-c	chr1D	445008135	445011428	-	3293
Kariega	TraesKAR1D01G0321020	TraesKAR1D01G0321020.1	II-c	chr1D	453237919	453238581	+	662
Kariega	TraesKAR1D01G0321110	TraesKAR1D01G0321110.1	II-c	chr1D	453384579	453386075	-	1496
Kariega	TraesKAR1D01G0341640	TraesKAR1D01G0341640.1	II-c	chr1D	479486067	479489670	+	3603
Kariega	TraesKAR1D01G0343610	TraesKAR1D01G0343610.1	II-b	chr1D	482312856	482315479	+	2623
Kariega	TraesKAR1D01G0345240	TraesKAR1D01G0345240.1	III	chr1D	484298854	484300385	+	1531
Kariega	TraesKAR1D01G0345290	TraesKAR1D01G0345290.1	III	chr1D	484347874	484349142	+	1268
Kariega	TraesKAR1D01G0345300	TraesKAR1D01G0345300.1	III	chr1D	484353138	484353866	+	728
Kariega	TraesKAR1D01G0345310	TraesKAR1D01G0345310.1	III	chr1D	484357582	484358325	+	743
Kariega	TraesKAR1D01G0349510	TraesKAR1D01G0349510.1	II-c	chr1D	489832395	489835096	-	2701
Kariega	TraesKAR1D01G0349520	TraesKAR1D01G0349520.1	II-c	chr1D	489838225	489841272	-	3047
Kariega	TraesKAR1D01G0349540	TraesKAR1D01G0349540.1	II-c	chr1D	489862315	489865599	-	3284
Kariega	TraesKAR1D01G0349890	TraesKAR1D01G0349890.1	II-b	chr1D	490115867	490116843	+	976
Kariega	TraesKAR7B01G0007590	TraesKAR7B01G0007590.1	III	chr7B	9496973	9499951	-	2978
Kariega	TraesKAR7B01G0122690	TraesKAR7B01G0122690.1	I	chr7B	183117214	183120998	-	3784
Kariega	TraesKAR7B01G0208610	TraesKAR7B01G0208610.1	III	chr7B	323859183	323868723	+	9540
Kariega	TraesKAR7B01G0292900	TraesKAR7B01G0292900.1	II-e	chr7B	455766517	455768375	+	1858
Kariega	TraesKAR7B01G0450480	TraesKAR7B01G0450480.1	II-a	chr7B	696433747	696435969	+	2222
Kariega	TraesKAR7B01G0450540	TraesKAR7B01G0450540.1	II-a	chr7B	696555754	696557311	-	1557
Kariega	TraesKAR7B01G0450580	TraesKAR7B01G0450580.1	II-a	chr7B	696603375	696604465	-	1090
Kariega	TraesKAR7B01G0451220	TraesKAR7B01G0451220.1	II-a	chr7B	697768551	697770294	+	1743
Kariega	TraesKAR6B01G0063790	TraesKAR6B01G0063790.1	III	chr6B	94683695	94686425	-	2730
Kariega	TraesKAR6B01G0133760	TraesKAR6B01G0133760.1	II-a	chr6B	198500777	198502680	-	1903
Kariega	TraesKAR6B01G0318370	TraesKAR6B01G0318370.1	II-c	chr6B	504939593	504942422	-	2829
Kariega	TraesKAR6B01G0346430	TraesKAR6B01G0346430.1	II-e	chr6B	548625246	548629867	+	4621
Kariega	TraesKAR6B01G0407340	TraesKAR6B01G0407340.1	II-b	chr6B	641563891	641566509	-	2618
KN9024	GWHTBJWI000761	TraesKN1A01HG06140.1	I	Chr1A	58991511	58994705	-	3194
KN9024	GWHTBJWI002562	TraesKN1A01HG19130.1	II-e	Chr1A	356213131	356215046	+	1915
KN9024	GWHTBJWI003918	TraesKN1A01HG28690.1	I	Chr1A	496970178	496973058	-	2880
KN9024	GWHTBJWI003951	TraesKN1A01HG28920.1	III	Chr1A	498974025	498975994	-	1969
KN9024	GWHTBJWI003953	TraesKN1A01HG28930.1	III	Chr1A	499006274	499009234	-	2960
KN9024	GWHTBJWI003954	TraesKN1A01HG28940.1	III	Chr1A	499097170	499098961	-	1791
KN9024	GWHTBJWI003956	TraesKN1A01HG28950.1	III	Chr1A	499111050	499113774	-	2724
KN9024	GWHTBJWI004630	TraesKN1A01HG33900.1	II-c	Chr1A	538415221	538417481	-	2260
KN9024	GWHTBJWI004763	TraesKN1A01HG34970.1	II-c	Chr1A	544833282	544834228	+	946
KN9024	GWHTBJWI004764	TraesKN1A01HG34980.1	II-c	Chr1A	544926377	544928123	-	1746
KN9024	GWHTBJWI004920	TraesKN1A01HG36090.1	III	Chr1A	552676170	552677190	-	1020
KN9024	GWHTBJWI004922	TraesKN1A01HG36100.2	III	Chr1A	552735601	552743527	-	7926
KN9024	GWHTBJWI004925	TraesKN1A01HG36110.1	III	Chr1A	552797412	552798657	-	1245
KN9024	GWHTBJWI004990	TraesKN1A01HG36630.2	II-b	Chr1A	556486180	556489763	-	3583
KN9024	GWHTBJWI005555	TraesKN1A01HG41010.1	II-c	Chr1A	584839289	584850751	-	11462
KN9024	GWHTBJWI005556	TraesKN1A01HG41020.1	II-c	Chr1A	584893205	584895912	-	2707
KN9024	GWHTBJWI005557	TraesKN1A01HG41030.1	II-c	Chr1A	584900780	584904102	-	3322
KN9024	GWHTBJWI005572	TraesKN1A01HG41130.1	II-b	Chr1A	585404192	585405780	+	1588
KN9024	GWHTBJWI006509	TraesKN1B01HG05130.1	I	Chr1B	67679974	67681928	+	1954
KN9024	GWHTBJWI008246	TraesKN1B01HG17390.1	II-e	Chr1B	439369704	439371735	+	2031
KN9024	GWHTBJWI009614	TraesKN1B01HG27490.1	I	Chr1B	585379446	585382251	-	2805
KN9024	GWHTBJWI009649	TraesKN1B01HG27750.1	III	Chr1B	588570142	588571613	-	1471
KN9024	GWHTBJWI010345	TraesKN1B01HG33310.1	II-c	Chr1B	649478635	649481475	-	2840
KN9024	GWHTBJWI010482	TraesKN1B01HG34450.1	II-c	Chr1B	663010175	663010846	+	671
KN9024	GWHTBJWI010485	TraesKN1B01HG34480.1	II-c	Chr1B	663164539	663165904	-	1365
KN9024	GWHTBJWI011161	TraesKN1B01HG40010.1	II-b	Chr1B	716647547	716650956	+	3409
KN9024	GWHTBJWI011245	TraesKN1B01HG40640.1	III	Chr1B	720201035	720202445	+	1410
KN9024	GWHTBJWI011246	TraesKN1B01HG40650.1	III	Chr1B	720268851	720270019	+	1168
KN9024	GWHTBJWI011247	TraesKN1B01HG40660.1	III	Chr1B	720279133	720280294	+	1161
KN9024	GWHTBJWI011250	TraesKN1B01HG40670.3	III	Chr1B	720285031	720286076	+	1045
KN9024	GWHTBJWI011402	TraesKN1B01HG41790.1	II-c	Chr1B	727443842	727446822	-	2980
KN9024	GWHTBJWI012738	TraesKN1D01HG07120.1	I	Chr1D	53733313	53735238	-	1925
KN9024	GWHTBJWI013483	TraesKN1D01HG12720.1	II-c	Chr1D	123359623	123360755	-	1132
KN9024	GWHTBJWI014642	TraesKN1D01HG20750.1	II-e	Chr1D	284293124	284295173	+	2049
KN9024	GWHTBJWI016033	TraesKN1D01HG30490.1	I	Chr1D	396612895	396617537	-	4642
KN9024	GWHTBJWI016068	TraesKN1D01HG30720.1	III	Chr1D	399258884	399260531	-	1647
KN9024	GWHTBJWI016070	TraesKN1D01HG30740.1	III	Chr1D	399342075	399343092	-	1017
KN9024	GWHTBJWI016071	TraesKN1D01HG30750.1	III	Chr1D	399349479	399352501	-	3022
KN9024	GWHTBJWI016072	TraesKN1D01HG30760.1	III	Chr1D	399625950	399627576	-	1626
KN9024	GWHTBJWI016075	TraesKN1D01HG30780.1	III	Chr1D	399645619	399648456	-	2837
KN9024	GWHTBJWI016804	TraesKN1D01HG36330.1	II-c	Chr1D	443434515	443437767	-	3252
KN9024	GWHTBJWI016968	TraesKN1D01HG37540.1	II-c	Chr1D	451725298	451727344	+	2046
KN9024	GWHTBJWI016969	TraesKN1D01HG37550.1	II-c	Chr1D	451873528	451874619	-	1091
KN9024	GWHTBJWI017618	TraesKN1D01HG42320.1	II-b	Chr1D	480693832	480696806	+	2974
KN9024	GWHTBJWI017679	TraesKN1D01HG42820.1	III	Chr1D	482720816	482780864	+	60048
KN9024	GWHTBJWI017681	TraesKN1D01HG42830.1	III	Chr1D	482769822	482771043	+	1221
KN9024	GWHTBJWI017682	TraesKN1D01HG42840.1	III	Chr1D	482774989	482776152	+	1163
KN9024	GWHTBJWI017685	TraesKN1D01HG42850.3	III	Chr1D	482779515	482780258	+	743
KN9024	GWHTBJWI017823	TraesKN1D01HG43880.1	II-c	Chr1D	488339111	488341982	-	2871
KN9024	GWHTBJWI017824	TraesKN1D01HG43890.1	II-c	Chr1D	488362967	488366724	-	3757
KN9024	GWHTBJWI017837	TraesKN1D01HG43990.1	II-b	Chr1D	488619119	488620472	+	1353
KN9024	GWHTBJWI018338	TraesKN2A01HG01460.1	III	Chr2A	9910960	9913005	+	2045
KN9024	GWHTBJWI018596	TraesKN2A01HG03470.1	III	Chr2A	18859104	18860355	-	1251
KN9024	GWHTBJWI018599	TraesKN2A01HG03490.2	III	Chr2A	18898975	18900065	-	1090
KN9024	GWHTBJWI018600	TraesKN2A01HG03510.1	III	Chr2A	19086635	19087781	+	1146
KN9024	GWHTBJWI018601	TraesKN2A01HG03520.1	III	Chr2A	19092520	19094101	-	1581
KN9024	GWHTBJWI019316	TraesKN2A01HG08980.1	III	Chr2A	63462698	63464893	+	2195
KN9024	GWHTBJWI019317	TraesKN2A01HG08990.1	III	Chr2A	63487558	63489654	+	2096
KN9024	GWHTBJWI020075	TraesKN2A01HG14720.1	III	Chr2A	119886354	119887961	-	1607
KN9024	GWHTBJWI020369	TraesKN2A01HG16880.1	I	Chr2A	148286417	148295549	+	9132
KN9024	GWHTBJWI020476	TraesKN2A01HG17620.1	I	Chr2A	162352108	162360664	-	8556
KN9024	GWHTBJWI021548	TraesKN2A01HG25530.1	II-c	Chr2A	422497230	422500646	-	3416
KN9024	GWHTBJWI021666	TraesKN2A01HG26440.1	II-d	Chr2A	447766653	447768103	+	1450
KN9024	GWHTBJWI023358	TraesKN2A01HG38560.1	II-c	Chr2A	652333104	652337655	-	4551
KN9024	GWHTBJWI023916	TraesKN2A01HG42600.1	II-d	Chr2A	695140000	695140891	-	891
KN9024	GWHTBJWI024049	TraesKN2A01HG43560.1	II-e	Chr2A	702341727	702346660	-	4933
KN9024	GWHTBJWI024599	TraesKN2A01HG47850.1	III	Chr2A	731822518	731824134	-	1616
KN9024	GWHTBJWI026383	TraesKN2B01HG04640.1	III	Chr2B	29851588	29852831	-	1243
KN9024	GWHTBJWI026384	TraesKN2B01HG04650.1	III	Chr2B	29858833	29860118	-	1285
KN9024	GWHTBJWI026474	TraesKN2B01HG05420.1	III	Chr2B	35858104	35861493	-	3389
KN9024	GWHTBJWI027127	TraesKN2B01HG10760.1	III	Chr2B	89843247	89845515	-	2268
KN9024	GWHTBJWI027128	TraesKN2B01HG10770.1	III	Chr2B	89947467	89949364	-	1897
KN9024	GWHTBJWI028062	TraesKN2B01HG18120.1	III	Chr2B	168134512	168136177	-	1665
KN9024	GWHTBJWI028377	TraesKN2B01HG20440.1	I	Chr2B	196369611	196373169	+	3558
KN9024	GWHTBJWI028508	TraesKN2B01HG21410.1	I	Chr2B	208644709	208651871	+	7162
KN9024	GWHTBJWI029565	TraesKN2B01HG28670.1	II-c	Chr2B	389750857	389754162	+	3305
KN9024	GWHTBJWI030589	TraesKN2B01HG35970.1	I	Chr2B	503669836	503675356	-	5520
KN9024	GWHTBJWI031977	TraesKN2B01HG46200.1	II-d	Chr2B	651490233	651491518	-	1285
KN9024	GWHTBJWI032113	TraesKN2B01HG47300.1	II-e	Chr2B	662453833	662458682	-	4849
KN9024	GWHTBJWI032805	TraesKN2B01HG52670.1	III	Chr2B	711868830	711870625	+	1795
KN9024	GWHTBJWI032905	TraesKN2B01HG53510.1	III	Chr2B	719414952	719421609	-	6657
KN9024	GWHTBJWI034798	TraesKN2D01HG04610.1	III	Chr2D	21240775	21242575	-	1800
KN9024	GWHTBJWI034799	TraesKN2D01HG04620.1	III	Chr2D	21265185	21267067	-	1882
KN9024	GWHTBJWI035539	TraesKN2D01HG10500.1	III	Chr2D	60390346	60392293	+	1947
KN9024	GWHTBJWI036403	TraesKN2D01HG17070.1	III	Chr2D	118200453	118202102	-	1649
KN9024	GWHTBJWI036744	TraesKN2D01HG19440.1	I	Chr2D	140268461	140278894	+	10433
KN9024	GWHTBJWI036852	TraesKN2D01HG20250.1	I	Chr2D	151583323	151588598	+	5275
KN9024	GWHTBJWI037876	TraesKN2D01HG27360.1	II-c	Chr2D	321063055	321065999	+	2944
KN9024	GWHTBJWI037973	TraesKN2D01HG28160.1	II-d	Chr2D	333614377	333615775	+	1398
KN9024	GWHTBJWI038981	TraesKN2D01HG35220.1	I	Chr2D	426848558	426853598	-	5040
KN9024	GWHTBJWI039829	TraesKN2D01HG41340.1	II-c	Chr2D	499677673	499681721	-	4048
KN9024	GWHTBJWI040437	TraesKN2D01HG45980.1	II-d	Chr2D	545684167	545685816	-	1649
KN9024	GWHTBJWI041263	TraesKN2D01HG52580.1	III	Chr2D	589942820	589944527	-	1707
KN9024	GWHTBJWI041357	TraesKN2D01HG53400.1	III	Chr2D	594667830	594670809	+	2979
KN9024	GWHTBJWI041358	TraesKN2D01HG53410.1	III	Chr2D	594725400	594727539	+	2139
KN9024	GWHTBJWI044027	TraesKN3A01HG10890.1	II-c	Chr3A	75807617	75808849	+	1232
KN9024	GWHTBJWI044028	TraesKN3A01HG10900.1	II-b	Chr3A	75814858	75817348	-	2490
KN9024	GWHTBJWI044087	TraesKN3A01HG11400.2	II-c	Chr3A	81086052	81091946	+	5894
KN9024	GWHTBJWI044938	TraesKN3A01HG17620.1	II-b	Chr3A	181329111	181333188	-	4077
KN9024	GWHTBJWI045615	TraesKN3A01HG22500.1	II-c	Chr3A	387322385	387323870	+	1485
KN9024	GWHTBJWI045862	TraesKN3A01HG24250.1	II-b	Chr3A	435938708	435940897	-	2189
KN9024	GWHTBJWI045873	TraesKN3A01HG24320.1	II-c	Chr3A	438023517	438025974	+	2457
KN9024	GWHTBJWI046038	TraesKN3A01HG25530.2	III	Chr3A	456982811	456983851	-	1040
KN9024	GWHTBJWI046108	TraesKN3A01HG26020.1	II-c	Chr3A	468082182	468085316	-	3134
KN9024	GWHTBJWI046202	TraesKN3A01HG26660.1	II-c	Chr3A	479044359	479046770	+	2411
KN9024	GWHTBJWI046684	TraesKN3A01HG29890.1	II-c	Chr3A	522356486	522359524	-	3038
KN9024	GWHTBJWI046706	TraesKN3A01HG30020.1	II-b	Chr3A	523450370	523451447	+	1077
KN9024	GWHTBJWI046807	TraesKN3A01HG30720.1	II-b	Chr3A	531392911	531394579	-	1668
KN9024	GWHTBJWI047495	TraesKN3A01HG35600.1	III	Chr3A	591554534	591558295	+	3761
KN9024	GWHTBJWI047496	TraesKN3A01HG35610.1	III	Chr3A	591872289	591877313	+	5024
KN9024	GWHTBJWI047502	TraesKN3A01HG35660.1	III	Chr3A	593830358	593832934	+	2576
KN9024	GWHTBJWI047503	TraesKN3A01HG35670.1	III	Chr3A	594100587	594103725	-	3138
KN9024	GWHTBJWI047504	TraesKN3A01HG35680.1	III	Chr3A	594782688	594784285	+	1597
KN9024	GWHTBJWI047508	TraesKN3A01HG35720.1	III	Chr3A	594944481	594945799	+	1318
KN9024	GWHTBJWI047560	TraesKN3A01HG36070.1	I	Chr3A	598197307	598199973	+	2666
KN9024	GWHTBJWI050085	TraesKN3A01HG55100.1	II-c	Chr3A	752864784	752867292	+	2508
KN9024	GWHTBJWI051617	TraesKN3B01HG10850.1	II-c	Chr3B	112912816	112913712	+	896
KN9024	GWHTBJWI051619	TraesKN3B01HG10870.1	II-b	Chr3B	113267899	113270252	-	2353
KN9024	GWHTBJWI051686	TraesKN3B01HG11360.1	II-c	Chr3B	118566680	118572864	+	6184
KN9024	GWHTBJWI052619	TraesKN3B01HG18020.1	II-b	Chr3B	226188060	226191064	+	3004
KN9024	GWHTBJWI053272	TraesKN3B01HG22480.1	II-c	Chr3B	381454572	381456009	+	1437
KN9024	GWHTBJWI053519	TraesKN3B01HG24050.1	II-b	Chr3B	413864813	413866701	-	1888
KN9024	GWHTBJWI053657	TraesKN3B01HG25060.1	III	Chr3B	429277887	429279977	-	2090
KN9024	GWHTBJWI053718	TraesKN3B01HG25480.1	II-c	Chr3B	438001552	438004424	-	2872
KN9024	GWHTBJWI053817	TraesKN3B01HG26090.1	II-c	Chr3B	449313359	449315912	+	2553
KN9024	GWHTBJWI054387	TraesKN3B01HG30010.1	II-b	Chr3B	508643167	508644755	+	1588
KN9024	GWHTBJWI054521	TraesKN3B01HG30940.1	II-b	Chr3B	528303354	528304922	-	1568
KN9024	GWHTBJWI055248	TraesKN3B01HG36200.1	III	Chr3B	591680826	591685155	+	4329
KN9024	GWHTBJWI055249	TraesKN3B01HG36210.1	III	Chr3B	592375128	592382652	+	7524
KN9024	GWHTBJWI055256	TraesKN3B01HG36240.1	III	Chr3B	593277560	593280341	+	2781
KN9024	GWHTBJWI055257	TraesKN3B01HG36250.1	III	Chr3B	593324315	593326700	-	2385
KN9024	GWHTBJWI055259	TraesKN3B01HG36260.1	III	Chr3B	593447539	593448001	+	462
KN9024	GWHTBJWI055309	TraesKN3B01HG36660.1	I	Chr3B	599381349	599383789	+	2440
KN9024	GWHTBJWI055521	TraesKN3B01HG38150.1	II-c	Chr3B	620945073	620950119	-	5046
KN9024	GWHTBJWI058075	TraesKN3B01HG58430.1	II-c	Chr3B	830065828	830068604	-	2776
KN9024	GWHTBJWI058475	TraesKN3D01HG01460.1	III	Chr3D	5606379	5610834	-	4455
KN9024	GWHTBJWI058476	TraesKN3D01HG01470.1	III	Chr3D	5724333	5728821	-	4488
KN9024	GWHTBJWI059620	TraesKN3D01HG10030.1	II-c	Chr3D	64395606	64396534	+	928
KN9024	GWHTBJWI059621	TraesKN3D01HG10040.1	II-b	Chr3D	64500403	64502995	-	2592
KN9024	GWHTBJWI059690	TraesKN3D01HG10510.1	II-c	Chr3D	68744920	68750635	+	5715
KN9024	GWHTBJWI060487	TraesKN3D01HG16350.1	II-b	Chr3D	151920281	151922873	-	2592
KN9024	GWHTBJWI061219	TraesKN3D01HG21320.1	II-c	Chr3D	285811943	285813304	+	1361
KN9024	GWHTBJWI061432	TraesKN3D01HG22840.1	II-b	Chr3D	313200740	313203106	-	2366
KN9024	GWHTBJWI061445	TraesKN3D01HG22940.1	II-c	Chr3D	314991136	314993589	+	2453
KN9024	GWHTBJWI061611	TraesKN3D01HG23990.1	III	Chr3D	328934821	328936749	-	1928
KN9024	GWHTBJWI061680	TraesKN3D01HG24430.1	II-c	Chr3D	337201163	337203928	-	2765
KN9024	GWHTBJWI061777	TraesKN3D01HG25120.1	II-c	Chr3D	346493664	346496073	+	2409
KN9024	GWHTBJWI062323	TraesKN3D01HG28690.1	II-c	Chr3D	386932130	386937028	-	4898
KN9024	GWHTBJWI062353	TraesKN3D01HG28860.1	II-b	Chr3D	388553853	388555486	+	1633
KN9024	GWHTBJWI062479	TraesKN3D01HG29700.2	II-b	Chr3D	397892060	397895876	-	3816
KN9024	GWHTBJWI063195	TraesKN3D01HG34670.1	III	Chr3D	447892128	447892602	+	474
KN9024	GWHTBJWI063197	TraesKN3D01HG34690.1	III	Chr3D	448088756	448090307	+	1551
KN9024	GWHTBJWI063247	TraesKN3D01HG35040.1	I	Chr3D	452791668	452794275	+	2607
KN9024	GWHTBJWI063425	TraesKN3D01HG36320.1	II-c	Chr3D	463366435	463370228	-	3793
KN9024	GWHTBJWI065839	TraesKN3D01HG54770.1	II-c	Chr3D	608425179	608427625	+	2446
KN9024	GWHTBJWI067735	TraesKN4A01HG12030.2	III	Chr4A	165376404	165377641	+	1237
KN9024	GWHTBJWI068252	TraesKN4A01HG15810.1	I	Chr4A	354898877	354901867	-	2990
KN9024	GWHTBJWI068722	TraesKN4A01HG19390.1	III	Chr4A	473946492	473949182	+	2690
KN9024	GWHTBJWI069476	TraesKN4A01HG25020.1	II-d	Chr4A	555449685	555452514	+	2829
KN9024	GWHTBJWI070146	TraesKN4A01HG29890.1	II-c	Chr4A	595239190	595240781	+	1591
KN9024	GWHTBJWI070422	TraesKN4A01HG31980.1	II-e	Chr4A	607035389	607039309	-	3920
KN9024	GWHTBJWI071298	TraesKN4A01HG38710.5	II-b	Chr4A	656367773	656371548	-	3775
KN9024	GWHTBJWI071299	TraesKN4A01HG38730.1	II-b	Chr4A	656409127	656414745	-	5618
KN9024	GWHTBJWI072726	TraesKN4B01HG01610.1	II-c	Chr4B	12298429	12299867	-	1438
KN9024	GWHTBJWI073475	TraesKN4B01HG07210.1	II-d	Chr4B	63959256	63962391	-	3135
KN9024	GWHTBJWI074299	TraesKN4B01HG13390.1	III	Chr4B	143766819	143770013	-	3194
KN9024	GWHTBJWI074805	TraesKN4B01HG16840.2	I	Chr4B	236408707	236443764	+	35057
KN9024	GWHTBJWI075200	TraesKN4B01HG19880.1	III	Chr4B	370913213	370914859	-	1646
KN9024	GWHTBJWI075329	TraesKN4B01HG20730.1	III	Chr4B	385230185	385231884	-	1699
KN9024	GWHTBJWI078649	TraesKN4D01HG01410.1	II-c	Chr4D	7165628	7167249	-	1621
KN9024	GWHTBJWI079451	TraesKN4D01HG06900.1	II-d	Chr4D	44537035	44541795	+	4760
KN9024	GWHTBJWI080200	TraesKN4D01HG12410.1	III	Chr4D	102426490	102429174	-	2684
KN9024	GWHTBJWI081107	TraesKN4D01HG18970.1	III	Chr4D	302403387	302404824	-	1437
KN9024	GWHTBJWI081215	TraesKN4D01HG19690.1	III	Chr4D	312615722	312617474	-	1752
KN9024	GWHTBJWI084630	TraesKN5A01HG05850.1	II-d	Chr5A	63697959	63700393	+	2434
KN9024	GWHTBJWI084650	TraesKN5A01HG05980.1	II-d	Chr5A	64499951	64501051	-	1100
KN9024	GWHTBJWI085260	TraesKN5A01HG10490.1	I	Chr5A	172932560	172937715	+	5155
KN9024	GWHTBJWI085881	TraesKN5A01HG15040.1	III	Chr5A	326025406	326027570	+	2164
KN9024	GWHTBJWI085884	TraesKN5A01HG15070.1	III	Chr5A	326354195	326356621	+	2426
KN9024	GWHTBJWI086024	TraesKN5A01HG16050.1	II-c	Chr5A	338657190	338659513	+	2323
KN9024	GWHTBJWI086407	TraesKN5A01HG18900.1	III	Chr5A	388956013	388958525	+	2512
KN9024	GWHTBJWI086409	TraesKN5A01HG18910.1	III	Chr5A	389192806	389194925	+	2119
KN9024	GWHTBJWI086988	TraesKN5A01HG23110.1	II-a	Chr5A	441613296	441614443	+	1147
KN9024	GWHTBJWI086990	TraesKN5A01HG23120.1	II-a	Chr5A	441624717	441626160	+	1443
KN9024	GWHTBJWI087446	TraesKN5A01HG26400.1	I	Chr5A	474886736	474891448	-	4712
KN9024	GWHTBJWI088562	TraesKN5A01HG34980.1	III	Chr5A	550256583	550264887	+	8304
KN9024	GWHTBJWI088903	TraesKN5A01HG37670.1	II-d	Chr5A	574890501	574892431	+	1930
KN9024	GWHTBJWI089032	TraesKN5A01HG38550.1	II-d	Chr5A	582132268	582137088	+	4820
KN9024	GWHTBJWI089208	TraesKN5A01HG39840.1	II-c	Chr5A	593718583	593721967	-	3384
KN9024	GWHTBJWI089231	TraesKN5A01HG40030.1	I	Chr5A	594561317	594565551	+	4234
KN9024	GWHTBJWI090572	TraesKN5A01HG50030.1	II-b	Chr5A	666286745	666287928	-	1183
KN9024	GWHTBJWI092275	TraesKN5B01HG07270.1	II-d	Chr5B	83038404	83041478	+	3074
KN9024	GWHTBJWI092917	TraesKN5B01HG11950.1	I	Chr5B	153516156	153521640	-	5484
KN9024	GWHTBJWI093557	TraesKN5B01HG16440.1	III	Chr5B	278700131	278702956	+	2825
KN9024	GWHTBJWI093559	TraesKN5B01HG16460.1	III	Chr5B	278931739	278933340	+	1601
KN9024	GWHTBJWI093560	TraesKN5B01HG16470.1	III	Chr5B	278938975	278940304	+	1329
KN9024	GWHTBJWI093708	TraesKN5B01HG17520.1	II-c	Chr5B	291853160	291856708	+	3548
KN9024	GWHTBJWI094140	TraesKN5B01HG20450.1	III	Chr5B	341164421	341166313	+	1892
KN9024	GWHTBJWI094141	TraesKN5B01HG20460.1	III	Chr5B	341256320	341258115	+	1795
KN9024	GWHTBJWI094698	TraesKN5B01HG24380.1	II-a	Chr5B	402244401	402245525	+	1124
KN9024	GWHTBJWI094699	TraesKN5B01HG24390.1	II-a	Chr5B	402458768	402460210	+	1442
KN9024	GWHTBJWI094701	TraesKN5B01HG24400.1	II-a	Chr5B	402506215	402508122	+	1907
KN9024	GWHTBJWI095174	TraesKN5B01HG27870.1	I	Chr5B	443581236	443585943	-	4707
KN9024	GWHTBJWI096678	TraesKN5B01HG39570.1	II-d	Chr5B	556542769	556544150	+	1381
KN9024	GWHTBJWI096818	TraesKN5B01HG40630.1	II-d	Chr5B	566647480	566651159	+	3679
KN9024	GWHTBJWI097015	TraesKN5B01HG42040.1	II-c	Chr5B	580899849	580904979	-	5130
KN9024	GWHTBJWI097038	TraesKN5B01HG42220.1	I	Chr5B	582200695	582209133	+	8438
KN9024	GWHTBJWI099249	TraesKN5B01HG59240.1	II-e	Chr5B	714599688	714603884	-	4196
KN9024	GWHTBJWI100177	TraesKN5D01HG07340.1	II-d	Chr5D	69650846	69655611	+	4765
KN9024	GWHTBJWI100200	TraesKN5D01HG07500.1	II-d	Chr5D	71471149	71472730	-	1581
KN9024	GWHTBJWI100888	TraesKN5D01HG12280.1	I	Chr5D	136426103	136431992	-	5889
KN9024	GWHTBJWI101419	TraesKN5D01HG16120.1	III	Chr5D	237741705	237743757	-	2052
KN9024	GWHTBJWI102120	TraesKN5D01HG20910.1	III	Chr5D	298246615	298248589	+	1974
KN9024	GWHTBJWI102122	TraesKN5D01HG20920.1	III	Chr5D	298313917	298317522	+	3605
KN9024	GWHTBJWI102719	TraesKN5D01HG25170.1	II-a	Chr5D	345329825	345331283	+	1458
KN9024	GWHTBJWI102720	TraesKN5D01HG25180.1	II-a	Chr5D	345420888	345422564	+	1676
KN9024	GWHTBJWI102722	TraesKN5D01HG25190.1	II-a	Chr5D	345453430	345455090	+	1660
KN9024	GWHTBJWI103159	TraesKN5D01HG28410.1	I	Chr5D	375565868	375567129	-	1261
KN9024	GWHTBJWI104274	TraesKN5D01HG36800.1	III	Chr5D	438357057	438363552	+	6495
KN9024	GWHTBJWI104702	TraesKN5D01HG40120.1	II-d	Chr5D	456668992	456670114	+	1122
KN9024	GWHTBJWI104820	TraesKN5D01HG40950.1	II-d	Chr5D	463509620	463512428	+	2808
KN9024	GWHTBJWI105020	TraesKN5D01HG42300.1	II-c	Chr5D	473722232	473726502	-	4270
KN9024	GWHTBJWI105047	TraesKN5D01HG42520.1	I	Chr5D	476425339	476432390	+	7051
KN9024	GWHTBJWI105653	TraesKN5D01HG46960.1	II-d	Chr5D	503842319	503844524	+	2205
KN9024	GWHTBJWI106996	TraesKN5D01HG57290.1	II-e	Chr5D	567294041	567298682	-	4641
KN9024	GWHTBJWI108922	TraesKN6A01HG14140.1	II-a	Chr6A	128897411	128899796	-	2385
KN9024	GWHTBJWI110361	TraesKN6A01HG24610.1	II-c	Chr6A	454750210	454753927	-	3717
KN9024	GWHTBJWI110731	TraesKN6A01HG27180.1	II-e	Chr6A	494299990	494304037	+	4047
KN9024	GWHTBJWI111585	TraesKN6A01HG33120.1	II-b	Chr6A	558488777	558491278	-	2501
KN9024	GWHTBJWI113954	TraesKN6B01HG09110.1	III	Chr6B	81648243	81651316	-	3073
KN9024	GWHTBJWI114870	TraesKN6B01HG16310.1	II-a	Chr6B	187219897	187221276	-	1379
KN9024	GWHTBJWI116360	TraesKN6B01HG27090.1	II-c	Chr6B	478195085	478197808	-	2723
KN9024	GWHTBJWI116742	TraesKN6B01HG29690.1	II-e	Chr6B	521452061	521456069	+	4008
KN9024	GWHTBJWI117623	TraesKN6B01HG36300.2	II-b	Chr6B	618875313	618877815	-	2502
KN9024	GWHTBJWI119930	TraesKN6D01HG07700.1	III	Chr6D	48320477	48323485	-	3008
KN9024	GWHTBJWI120358	TraesKN6D01HG11070.1	II-a	Chr6D	81904622	81910393	-	5771
KN9024	GWHTBJWI120795	TraesKN6D01HG14650.1	II-a	Chr6D	119731968	119733637	-	1669
KN9024	GWHTBJWI122228	TraesKN6D01HG24900.1	II-c	Chr6D	331418774	331421430	-	2656
KN9024	GWHTBJWI122599	TraesKN6D01HG27490.1	II-e	Chr6D	365966245	365970721	+	4476
KN9024	GWHTBJWI123486	TraesKN6D01HG33640.1	II-b	Chr6D	429929553	429931989	-	2436
KN9024	GWHTBJWI125868	TraesKN7A01HG08020.1	II-b	Chr7A	59630983	59635866	+	4883
KN9024	GWHTBJWI125870	TraesKN7A01HG08040.1	II-b	Chr7A	59750791	59756064	+	5273
KN9024	GWHTBJWI126098	TraesKN7A01HG09870.1	III	Chr7A	73653080	73656077	+	2997
KN9024	GWHTBJWI128467	TraesKN7A01HG27440.1	III	Chr7A	381818459	381826849	-	8390
KN9024	GWHTBJWI131313	TraesKN7A01HG49000.1	II-a	Chr7A	702027888	702029456	+	1568
KN9024	GWHTBJWI132249	TraesKN7B01HG01310.1	III	Chr7B	9094219	9097283	-	3064
KN9024	GWHTBJWI134125	TraesKN7B01HG15800.1	I	Chr7B	182694568	182698402	-	3834
KN9024	GWHTBJWI134940	TraesKN7B01HG21570.1	III	Chr7B	322127482	322137116	+	9634
KN9024	GWHTBJWI135751	TraesKN7B01HG27340.1	II-e	Chr7B	450508132	450510065	+	1933
KN9024	GWHTBJWI135905	TraesKN7B01HG28380.1	III	Chr7B	465057306	465058721	-	1415
KN9024	GWHTBJWI138137	TraesKN7B01HG45730.1	II-a	Chr7B	694609672	694655574	-	45902
KN9024	GWHTBJWI138140	TraesKN7B01HG45740.1	II-a	Chr7B	694653875	694655586	-	1711
KN9024	GWHTBJWI138141	TraesKN7B01HG45750.1	II-a	Chr7B	694730614	694732430	-	1816
KN9024	GWHTBJWI138153	TraesKN7B01HG45860.1	II-a	Chr7B	695899837	695901042	+	1205
KN9024	GWHTBJWI140315	TraesKN7D01HG09270.1	II-b	Chr7D	59788624	59792898	+	4274
KN9024	GWHTBJWI140316	TraesKN7D01HG09280.1	II-b	Chr7D	59898354	59903199	+	4845
KN9024	GWHTBJWI140317	TraesKN7D01HG09290.1	II-b	Chr7D	59911446	59916028	+	4582
KN9024	GWHTBJWI140539	TraesKN7D01HG11120.1	III	Chr7D	71461041	71464485	-	3444
KN9024	GWHTBJWI142447	TraesKN7D01HG25430.1	I	Chr7D	210203957	210208228	-	4271
KN9024	GWHTBJWI143191	TraesKN7D01HG30550.1	III	Chr7D	320221727	320233092	-	11365
KN9024	GWHTBJWI144016	TraesKN7D01HG36380.1	II-e	Chr7D	435459568	435462302	+	2734
KN9024	GWHTBJWI144152	TraesKN7D01HG37470.1	III	Chr7D	451719013	451720723	-	1710
KN9024	GWHTBJWI146321	TraesKN7D01HG53870.1	II-a	Chr7D	610260313	610261891	+	1578
KN9024	GWHTBJWI146337	TraesKN7D01HG53990.1	II-a	Chr7D	611573444	611574998	-	1554
Renan	TraesRN1A0100194800	TraesRN1A0100194800.1	I	1A	55030653	55032897	-	2244
Renan	TraesRN1A0100332000	TraesRN1A0100332000.1	II-c	1A	135654545	135654979	-	434
Renan	TraesRN1A0100571400	TraesRN1A0100571400.1	II-e	1A	353483203	353484733	+	1530
Renan	TraesRN1A0100791300	TraesRN1A0100791300.1	I	1A	490339694	490342504	-	2810
Renan	TraesRN1A0100797000	TraesRN1A0100797000.1	III	1A	492350942	492352277	-	1335
Renan	TraesRN1A0100797100	TraesRN1A0100797100.1	III	1A	492382619	492385563	-	2944
Renan	TraesRN1A0100797200	TraesRN1A0100797200.1	III	1A	492473754	492475187	-	1433
Renan	TraesRN1A0100797300	TraesRN1A0100797300.1	III	1A	492487337	492490080	-	2743
Renan	TraesRN1A0100909400	TraesRN1A0100909400.1	II-c	1A	530813545	530819666	-	6121
Renan	TraesRN1A0100929600	TraesRN1A0100929600.1	II-c	1A	537229068	537230203	+	1135
Renan	TraesRN1A0100930100	TraesRN1A0100930100.1	II-c	1A	537339474	537340500	-	1026
Renan	TraesRN1A0101053300	TraesRN1A0101053300.1	II-c	1A	563858760	563862100	+	3340
Renan	TraesRN1A0101075300	TraesRN1A0101075300.1	III	1A	571429646	571430867	+	1221
Renan	TraesRN1A0101107100	TraesRN1A0101107100.1	II-c	1A	577602273	577612210	-	9937
Renan	TraesRN1A0101107200	TraesRN1A0101107200.1	II-c	1A	577641784	577643152	-	1368
Renan	TraesRN1A0101107300	TraesRN1A0101107300.1	II-c	1A	577648284	577651401	-	3117
Renan	TraesRN1B0100225500	TraesRN1B0100225500.1	I	1B	90614519	90617144	-	2625
Renan	TraesRN1B0100620100	TraesRN1B0100620100.1	II-e	1B	392865514	392867060	+	1546
Renan	TraesRN1B0100694300	TraesRN1B0100694300.1	III	1B	439483628	439488657	-	5029
Renan	TraesRN1B0100861100	TraesRN1B0100861100.1	I	1B	539989731	539992568	-	2837
Renan	TraesRN1B0100867500	TraesRN1B0100867500.1	III	1B	543063651	543067876	-	4225
Renan	TraesRN1B0100868200	TraesRN1B0100868200.1	III	1B	543282569	543285353	-	2784
Renan	TraesRN1B0101014100	TraesRN1B0101014100.1	II-c	1B	601812958	601815630	-	2672
Renan	TraesRN1B0101048700	TraesRN1B0101048700.1	II-c	1B	615452029	615452795	+	766
Renan	TraesRN1B0101050100	TraesRN1B0101050100.1	II-c	1B	615601969	615603372	-	1403
Renan	TraesRN1B0101196100	TraesRN1B0101196100.1	II-b	1B	668246860	668249454	+	2594
Renan	TraesRN1B0101208400	TraesRN1B0101208400.1	III	1B	672128148	672129431	+	1283
Renan	TraesRN1B0101208600	TraesRN1B0101208600.1	III	1B	672177380	672178743	+	1363
Renan	TraesRN1B0101208800	TraesRN1B0101208800.1	III	1B	672188142	672189461	+	1319
Renan	TraesRN1B0101209000	TraesRN1B0101209000.1	III	1B	672191645	672192370	+	725
Renan	TraesRN1B0101237200	TraesRN1B0101237200.1	II-c	1B	679455172	679458033	-	2861
Renan	TraesRN1B0101241300	TraesRN1B0101241300.1	II-b	1B	679926146	679927458	+	1312
Renan	TraesRN1D0100171100	TraesRN1D0100171100.1	I	1D	53786465	53788595	-	2130
Renan	TraesRN1D0100301800	TraesRN1D0100301800.1	II-c	1D	123414920	123415504	-	584
Renan	TraesRN1D0100544700	TraesRN1D0100544700.1	II-e	1D	281763459	281764988	+	1529
Renan	TraesRN1D0100756100	TraesRN1D0100756100.1	I	1D	394602160	394605101	-	2941
Renan	TraesRN1D0100762500	TraesRN1D0100762500.1	III	1D	397145842	397147092	-	1250
Renan	TraesRN1D0100762700	TraesRN1D0100762700.1	III	1D	397155564	397163512	-	7948
Renan	TraesRN1D0100763100	TraesRN1D0100763100.1	III	1D	397227254	397228660	-	1406
Renan	TraesRN1D0100763200	TraesRN1D0100763200.1	III	1D	397234909	397237900	-	2991
Renan	TraesRN1D0100763300	TraesRN1D0100763300.1	III	1D	397525358	397526708	-	1350
Renan	TraesRN1D0100763600	TraesRN1D0100763600.1	III	1D	397544745	397547585	-	2840
Renan	TraesRN1D0100872800	TraesRN1D0100872800.1	II-c	1D	435058240	435061490	-	3250
Renan	TraesRN1D0100899200	TraesRN1D0100899200.1	II-c	1D	443287357	443288716	+	1359
Renan	TraesRN1D0100900400	TraesRN1D0100900400.1	II-c	1D	443434290	443435639	-	1349
Renan	TraesRN1D0101012100	TraesRN1D0101012100.1	II-b	1D	472226246	472229089	+	2843
Renan	TraesRN1D0101022500	TraesRN1D0101022500.1	III	1D	474222965	474224371	+	1406
Renan	TraesRN1D0101023000	TraesRN1D0101023000.1	III	1D	474271930	474273075	+	1145
Renan	TraesRN1D0101023100	TraesRN1D0101023100.1	III	1D	474276838	474278287	+	1449
Renan	TraesRN1D0101023300	TraesRN1D0101023300.1	III	1D	474281645	474282379	+	734
Renan	TraesRN1D0101046700	TraesRN1D0101046700.1	II-c	1D	480032284	480035011	-	2727
Renan	TraesRN1D0101046800	TraesRN1D0101046800.1	II-c	1D	480038302	480041098	-	2796
Renan	TraesRN1D0101046900	TraesRN1D0101046900.1	II-c	1D	480062073	480065450	-	3377
Renan	TraesRN1D0101049800	TraesRN1D0101049800.1	II-b	1D	480315490	480316748	+	1258
Renan	TraesRN2A0100015500	TraesRN2A0100015500.1	II-c	2A	6896479	6900472	+	3993
Renan	TraesRN2A0100028000	TraesRN2A0100028000.1	III	2A	12634473	12635279	-	806
Renan	TraesRN2A0100029100	TraesRN2A0100029100.1	III	2A	12741142	12743084	+	1942
Renan	TraesRN2A0100056400	TraesRN2A0100056400.1	III	2A	24663196	24664134	-	938
Renan	TraesRN2A0100181700	TraesRN2A0100181700.1	III	2A	67389059	67391284	+	2225
Renan	TraesRN2A0100181800	TraesRN2A0100181800.1	III	2A	67413999	67415846	+	1847
Renan	TraesRN2A0100296500	TraesRN2A0100296500.1	III	2A	121539080	121540609	-	1529
Renan	TraesRN2A0100341700	TraesRN2A0100341700.1	I	2A	149449858	149458779	+	8921
Renan	TraesRN2A0100357900	TraesRN2A0100357900.1	I	2A	163247887	163256042	-	8155
Renan	TraesRN2A0100618400	TraesRN2A0100618400.1	II-c	2A	414234162	414237056	-	2894
Renan	TraesRN2A0100641200	TraesRN2A0100641200.1	II-d	2A	439577033	439578462	+	1429
Renan	TraesRN2A0100799300	TraesRN2A0100799300.1	I	2A	569263561	569268816	-	5255
Renan	TraesRN2A0100925200	TraesRN2A0100925200.1	II-c	2A	643886141	643890484	-	4343
Renan	TraesRN2A0101014700	TraesRN2A0101014700.1	II-d	2A	687518505	687519821	-	1316
Renan	TraesRN2A0101036900	TraesRN2A0101036900.1	II-e	2A	696262038	696266718	-	4680
Renan	TraesRN2A0101134400	TraesRN2A0101134400.1	III	2A	729606595	729608273	-	1678
Renan	TraesRN2A0101154200	TraesRN2A0101154200.1	III	2A	734534316	734537078	-	2762
Renan	TraesRN2A0101154300	TraesRN2A0101154300.1	III	2A	734534337	734537079	-	2742
Renan	TraesRN2B0100028000	TraesRN2B0100028000.1	II-c	2B	9051381	9055959	+	4578
Renan	TraesRN2B0100116100	TraesRN2B0100116100.1	III	2B	30285034	30286285	-	1251
Renan	TraesRN2B0100116200	TraesRN2B0100116200.1	III	2B	30292218	30293411	-	1193
Renan	TraesRN2B0100302700	TraesRN2B0100302700.1	III	2B	97314020	97315989	+	1969
Renan	TraesRN2B0100302800	TraesRN2B0100302800.1	III	2B	97418284	97420551	+	2267
Renan	TraesRN2B0100513800	TraesRN2B0100513800.1	I	2B	198852858	198856400	+	3542
Renan	TraesRN2B0100533300	TraesRN2B0100533300.1	I	2B	211193297	211201206	+	7909
Renan	TraesRN2B0100743100	TraesRN2B0100743100.1	II-c	2B	391201119	391204452	+	3333
Renan	TraesRN2B0100768500	TraesRN2B0100768500.1	II-d	2B	404309560	404311213	+	1653
Renan	TraesRN2B0100936700	TraesRN2B0100936700.1	I	2B	506622536	506626387	-	3851
Renan	TraesRN2B0101083100	TraesRN2B0101083100.1	II-c	2B	589055636	589059962	-	4326
Renan	TraesRN2B0101194700	TraesRN2B0101194700.1	II-d	2B	655078924	655080287	-	1363
Renan	TraesRN2B0101220200	TraesRN2B0101220200.1	II-e	2B	666120569	666124990	-	4421
Renan	TraesRN2B0101346300	TraesRN2B0101346300.1	III	2B	718193315	718194901	+	1586
Renan	TraesRN2B0101363500	TraesRN2B0101363500.1	III	2B	725819535	725831960	-	12425
Renan	TraesRN2D0100023700	TraesRN2D0100023700.1	II-c	2D	6709886	6714928	+	5042
Renan	TraesRN2D0100089500	TraesRN2D0100089500.1	III	2D	21061033	21063429	-	2396
Renan	TraesRN2D0100089600	TraesRN2D0100089600.1	III	2D	21062216	21063444	-	1228
Renan	TraesRN2D0100105900	TraesRN2D0100105900.1	III	2D	25817090	25842997	-	25907
Renan	TraesRN2D0100106000	TraesRN2D0100106000.1	III	2D	25841453	25842997	-	1544
Renan	TraesRN2D0100244700	TraesRN2D0100244700.1	III	2D	66439655	66441991	+	2336
Renan	TraesRN2D0100244800	TraesRN2D0100244800.1	III	2D	66482638	66484639	+	2001
Renan	TraesRN2D0100245200	TraesRN2D0100245200.1	III	2D	66628526	66630328	+	1802
Renan	TraesRN2D0100380400	TraesRN2D0100380400.1	III	2D	123630630	123632112	-	1482
Renan	TraesRN2D0100427300	TraesRN2D0100427300.1	I	2D	145504127	145514350	+	10223
Renan	TraesRN2D0100443300	TraesRN2D0100443300.1	I	2D	156930063	156937867	+	7804
Renan	TraesRN2D0100644600	TraesRN2D0100644600.1	II-c	2D	331888880	331891716	+	2836
Renan	TraesRN2D0100660700	TraesRN2D0100660700.1	II-d	2D	344514775	344516242	+	1467
Renan	TraesRN2D0100807400	TraesRN2D0100807400.1	I	2D	439524257	439528287	-	4030
Renan	TraesRN2D0100937800	TraesRN2D0100937800.1	II-c	2D	512707764	512712061	-	4297
Renan	TraesRN2D0101025200	TraesRN2D0101025200.1	II-d	2D	558476977	558478303	-	1326
Renan	TraesRN2D0101048900	TraesRN2D0101048900.1	II-e	2D	568871798	568876253	-	4455
Renan	TraesRN2D0101132500	TraesRN2D0101132500.1	III	2D	606158827	606160349	-	1522
Renan	TraesRN2D0101142400	TraesRN2D0101142400.1	III	2D	611436335	611438821	-	2486
Renan	TraesRN2D0101142500	TraesRN2D0101142500.1	III	2D	611462925	611465998	-	3073
Renan	TraesRN3A0100242900	TraesRN3A0100242900.1	II-c	3A	76532824	76533784	+	960
Renan	TraesRN3A0100254100	TraesRN3A0100254100.1	II-c	3A	81758877	81765087	+	6210
Renan	TraesRN3A0100398600	TraesRN3A0100398600.1	II-b	3A	181205679	181208520	-	2841
Renan	TraesRN3A0100556200	TraesRN3A0100556200.1	II-c	3A	381903089	381904223	+	1134
Renan	TraesRN3A0100599300	TraesRN3A0100599300.1	II-b	3A	430541449	430543374	-	1925
Renan	TraesRN3A0100601000	TraesRN3A0100601000.1	II-c	3A	432629243	432631666	+	2423
Renan	TraesRN3A0100640500	TraesRN3A0100640500.1	II-c	3A	462811370	462814056	-	2686
Renan	TraesRN3A0100655400	TraesRN3A0100655400.1	II-c	3A	473751195	473753720	+	2525
Renan	TraesRN3A0100724000	TraesRN3A0100724000.1	II-c	3A	516499420	516502361	-	2941
Renan	TraesRN3A0100726100	TraesRN3A0100726100.1	II-b	3A	517563506	517565493	+	1987
Renan	TraesRN3A0100836900	TraesRN3A0100836900.1	III	3A	584380211	584383924	+	3713
Renan	TraesRN3A0100837200	TraesRN3A0100837200.1	III	3A	584699886	584705050	+	5164
Renan	TraesRN3A0100838500	TraesRN3A0100838500.1	III	3A	586655543	586657464	+	1921
Renan	TraesRN3A0100838600	TraesRN3A0100838600.1	III	3A	586929575	586932208	-	2633
Renan	TraesRN3A0100839000	TraesRN3A0100839000.1	III	3A	587608932	587610093	+	1161
Renan	TraesRN3A0100840600	TraesRN3A0100840600.1	III	3A	587770222	587771660	+	1438
Renan	TraesRN3A0100848400	TraesRN3A0100848400.1	I	3A	590956684	590959382	+	2698
Renan	TraesRN3A0100876100	TraesRN3A0100876100.1	II-c	3A	602897710	602900915	-	3205
Renan	TraesRN3A0100876200	TraesRN3A0100876200.1	II-c	3A	602911610	602915025	-	3415
Renan	TraesRN3A0101276900	TraesRN3A0101276900.1	II-c	3A	740670103	740672738	+	2635
Renan	TraesRN3B0100299800	TraesRN3B0100299800.1	II-c	3B	123151663	123152331	+	668
Renan	TraesRN3B0100300300	TraesRN3B0100300300.1	II-b	3B	123501313	123503711	-	2398
Renan	TraesRN3B0100472500	TraesRN3B0100472500.1	II-b	3B	238816309	238819113	+	2804
Renan	TraesRN3B0100618100	TraesRN3B0100618100.1	II-c	3B	396677571	396678787	+	1216
Renan	TraesRN3B0100658400	TraesRN3B0100658400.1	II-b	3B	429190590	429192456	-	1866
Renan	TraesRN3B0100659600	TraesRN3B0100659600.1	II-c	3B	430765030	430767349	+	2319
Renan	TraesRN3B0100695500	TraesRN3B0100695500.1	II-c	3B	453268179	453270961	-	2782
Renan	TraesRN3B0100712700	TraesRN3B0100712700.1	II-c	3B	464459492	464461941	+	2449
Renan	TraesRN3B0100807200	TraesRN3B0100807200.1	II-b	3B	525278487	525279964	+	1477
Renan	TraesRN3B0100826400	TraesRN3B0100826400.1	II-b	3B	545357083	545358768	-	1685
Renan	TraesRN3B0100943500	TraesRN3B0100943500.1	III	3B	608880740	608885045	+	4305
Renan	TraesRN3B0100943800	TraesRN3B0100943800.1	III	3B	609587561	609594514	+	6953
Renan	TraesRN3B0100945000	TraesRN3B0100945000.1	III	3B	610481781	610484197	-	2416
Renan	TraesRN3B0100945500	TraesRN3B0100945500.1	III	3B	611278135	611279471	+	1336
Renan	TraesRN3B0100952000	TraesRN3B0100952000.1	I	3B	617532447	617535068	+	2621
Renan	TraesRN3B0100982800	TraesRN3B0100982800.1	II-c	3B	638906469	638911307	-	4838
Renan	TraesRN3B0101499600	TraesRN3B0101499600.2	II-c	3B	843971921	843974772	-	2851
Renan	TraesRN3D0100250700	TraesRN3D0100250700.1	II-c	3D	69791371	69792347	+	976
Renan	TraesRN3D0100250800	TraesRN3D0100250800.1	II-b	3D	69895615	69898376	-	2761
Renan	TraesRN3D0100261100	TraesRN3D0100261100.1	II-c	3D	74180800	74186030	+	5230
Renan	TraesRN3D0100399200	TraesRN3D0100399200.2	II-b	3D	156710136	156712935	-	2799
Renan	TraesRN3D0100533000	TraesRN3D0100533000.1	II-c	3D	291308790	291309946	+	1156
Renan	TraesRN3D0100566300	TraesRN3D0100566300.1	II-b	3D	318617291	318619260	-	1969
Renan	TraesRN3D0100569400	TraesRN3D0100569400.1	II-c	3D	320218524	320220902	+	2378
Renan	TraesRN3D0100588800	TraesRN3D0100588800.1	III	3D	334521737	334523039	-	1302
Renan	TraesRN3D0100598800	TraesRN3D0100598800.1	II-c	3D	343536279	343539119	-	2840
Renan	TraesRN3D0100611700	TraesRN3D0100611700.1	II-c	3D	353004137	353006452	+	2315
Renan	TraesRN3D0100678000	TraesRN3D0100678000.1	II-c	3D	394227527	394232243	-	4716
Renan	TraesRN3D0100681100	TraesRN3D0100681100.1	II-b	3D	395847634	395849031	+	1397
Renan	TraesRN3D0100696500	TraesRN3D0100696500.1	II-b	3D	405204088	405205715	-	1627
Renan	TraesRN3D0100788500	TraesRN3D0100788500.1	III	3D	454153733	454157591	+	3858
Renan	TraesRN3D0100788600	TraesRN3D0100788600.1	III	3D	454384092	454389060	+	4968
Renan	TraesRN3D0100788800	TraesRN3D0100788800.1	III	3D	454800977	454803768	+	2791
Renan	TraesRN3D0100788900	TraesRN3D0100788900.1	III	3D	454859982	454862376	-	2394
Renan	TraesRN3D0100789200	TraesRN3D0100789200.1	III	3D	455057649	455058916	+	1267
Renan	TraesRN3D0100789400	TraesRN3D0100789400.1	III	3D	455253016	455254344	+	1328
Renan	TraesRN3D0100795400	TraesRN3D0100795400.1	I	3D	460007055	460009736	+	2681
Renan	TraesRN3D0100819800	TraesRN3D0100819800.1	II-c	3D	470573144	470576930	-	3786
Renan	TraesRN3D0101231700	TraesRN3D0101231700.1	II-c	3D	617087971	617090516	+	2545
Renan	TraesRN4A0100274400	TraesRN4A0100274400.1	III	4A	165420862	165422297	+	1435
Renan	TraesRN4A0100294700	TraesRN4A0100294700.1	III	4A	185253419	185254602	+	1183
Renan	TraesRN4A0100426900	TraesRN4A0100426900.1	I	4A	355730403	355747046	-	16643
Renan	TraesRN4A0100528300	TraesRN4A0100528300.1	III	4A	473228733	473231671	+	2938
Renan	TraesRN4A0100665500	TraesRN4A0100665500.2	II-d	4A	554255737	554258505	+	2768
Renan	TraesRN4A0100822500	TraesRN4A0100822500.1	II-e	4A	608126565	608130727	-	4162
Renan	TraesRN4A0100984900	TraesRN4A0100984900.1	II-b	4A	657204252	657208955	-	4703
Renan	TraesRN4A0100985100	TraesRN4A0100985100.1	II-b	4A	657245699	657251256	-	5557
Renan	TraesRN4A0100985200	TraesRN4A0100985200.1	II-b	4A	657320465	657324985	-	4520
Renan	TraesRN4B0100159800	TraesRN4B0100159800.2	II-d	4B	64217902	64220909	-	3007
Renan	TraesRN4B0100295600	TraesRN4B0100295600.1	III	4B	144076391	144079267	-	2876
Renan	TraesRN4B0100388800	TraesRN4B0100388800.1	I	4B	242055268	242089459	+	34191
Renan	TraesRN4B0100499400	TraesRN4B0100499400.1	III	4B	372294725	372296175	-	1450
Renan	TraesRN4B0100516800	TraesRN4B0100516800.1	III	4B	386696341	386697761	-	1420
Renan	TraesRN4D0100024200	TraesRN4D0100024200.2	II-c	4D	6557065	6558570	-	1505
Renan	TraesRN4D0100134300	TraesRN4D0100134300.1	II-d	4D	44251604	44254593	+	2989
Renan	TraesRN4D0100247400	TraesRN4D0100247400.1	III	4D	101912294	101915056	-	2762
Renan	TraesRN4D0100341600	TraesRN4D0100341600.1	I	4D	179339132	179360201	-	21069
Renan	TraesRN4D0100444200	TraesRN4D0100444200.1	III	4D	300951312	300952779	-	1467
Renan	TraesRN4D0100458200	TraesRN4D0100458200.1	III	4D	311190737	311192129	-	1392
Renan	TraesRN4D0100773400	TraesRN4D0100773400.1	II-b	4D	486304712	486305716	-	1004
Renan	TraesRN5A0100154700	TraesRN5A0100154700.1	II-d	5A	63977315	63980483	+	3168
Renan	TraesRN5A0100157100	TraesRN5A0100157100.1	II-d	5A	64801135	64802237	-	1102
Renan	TraesRN5A0100280500	TraesRN5A0100280500.1	I	5A	173160339	173165312	+	4973
Renan	TraesRN5A0100417000	TraesRN5A0100417000.1	III	5A	323885684	323887769	+	2085
Renan	TraesRN5A0100417700	TraesRN5A0100417700.1	III	5A	324214570	324216121	+	1551
Renan	TraesRN5A0100439900	TraesRN5A0100439900.1	II-c	5A	336458540	336461882	+	3342
Renan	TraesRN5A0100501800	TraesRN5A0100501800.1	III	5A	386299661	386301520	+	1859
Renan	TraesRN5A0100501900	TraesRN5A0100501900.1	III	5A	386504727	386506999	+	2272
Renan	TraesRN5A0100590000	TraesRN5A0100590000.1	II-a	5A	438210136	438211477	+	1341
Renan	TraesRN5A0100590100	TraesRN5A0100590100.1	II-a	5A	438280698	438282206	+	1508
Renan	TraesRN5A0100658000	TraesRN5A0100658000.1	I	5A	471524027	471528379	-	4352
Renan	TraesRN5A0100925400	TraesRN5A0100925400.1	II-d	5A	581370008	581373269	+	3261
Renan	TraesRN5A0100955700	TraesRN5A0100955700.1	II-c	5A	593534088	593537912	-	3824
Renan	TraesRN5A0100958700	TraesRN5A0100958700.1	I	5A	594374903	594379182	+	4279
Renan	TraesRN5A0101059300	TraesRN5A0101059300.1	II-d	5A	625928287	625930757	+	2470
Renan	TraesRN5A0101179400	TraesRN5A0101179400.1	II-b	5A	666226410	666227728	-	1318
Renan	TraesRN5B0100166200	TraesRN5B0100166200.1	II-d	5B	80631295	80634378	+	3083
Renan	TraesRN5B0100168300	TraesRN5B0100168300.1	II-d	5B	81379233	81380129	-	896
Renan	TraesRN5B0100276400	TraesRN5B0100276400.1	I	5B	152379730	152385019	-	5289
Renan	TraesRN5B0100404200	TraesRN5B0100404200.1	III	5B	281945932	281948192	+	2260
Renan	TraesRN5B0100404500	TraesRN5B0100404500.1	III	5B	282182932	282184200	+	1268
Renan	TraesRN5B0100404600	TraesRN5B0100404600.1	III	5B	282190026	282191450	+	1424
Renan	TraesRN5B0100404700	TraesRN5B0100404700.1	III	5B	282190031	282191407	+	1376
Renan	TraesRN5B0100426200	TraesRN5B0100426200.1	II-c	5B	295231979	295234982	+	3003
Renan	TraesRN5B0100497000	TraesRN5B0100497000.1	III	5B	344682104	344683982	+	1878
Renan	TraesRN5B0100497100	TraesRN5B0100497100.1	III	5B	344769231	344770951	+	1720
Renan	TraesRN5B0100594500	TraesRN5B0100594500.1	II-a	5B	405345410	405346905	+	1495
Renan	TraesRN5B0100594600	TraesRN5B0100594600.1	II-a	5B	405392929	405394494	+	1565
Renan	TraesRN5B0100674400	TraesRN5B0100674400.1	I	5B	446362577	446367068	-	4491
Renan	TraesRN5B0100914800	TraesRN5B0100914800.1	II-d	5B	548211145	548212384	+	1239
Renan	TraesRN5B0100933500	TraesRN5B0100933500.1	II-d	5B	558461008	558463568	+	2560
Renan	TraesRN5B0100965400	TraesRN5B0100965400.1	II-c	5B	572912484	572914700	-	2216
Renan	TraesRN5B0100968100	TraesRN5B0100968100.1	I	5B	574217438	574226109	+	8671
Renan	TraesRN5B0101321100	TraesRN5B0101321100.1	II-e	5B	695872454	695876652	+	4198
Renan	TraesRN5D0100180000	TraesRN5D0100180000.1	II-d	5D	68855391	68858607	+	3216
Renan	TraesRN5D0100183800	TraesRN5D0100183800.1	II-d	5D	70684811	70685890	-	1079
Renan	TraesRN5D0100286400	TraesRN5D0100286400.1	I	5D	136118263	136123836	-	5573
Renan	TraesRN5D0100381600	TraesRN5D0100381600.1	III	5D	232983333	232984867	-	1534
Renan	TraesRN5D0100381700	TraesRN5D0100381700.1	III	5D	232998049	232999211	-	1162
Renan	TraesRN5D0100381800	TraesRN5D0100381800.1	III	5D	233034080	233036136	-	2056
Renan	TraesRN5D0100415800	TraesRN5D0100415800.1	II-c	5D	254228145	254231185	+	3040
Renan	TraesRN5D0100472900	TraesRN5D0100472900.1	III	5D	294100234	294102168	+	1934
Renan	TraesRN5D0100565400	TraesRN5D0100565400.1	II-a	5D	341938346	341939472	+	1126
Renan	TraesRN5D0100565500	TraesRN5D0100565500.1	II-a	5D	342036114	342037714	+	1600
Renan	TraesRN5D0100565600	TraesRN5D0100565600.1	II-a	5D	342068834	342070318	+	1484
Renan	TraesRN5D0100637800	TraesRN5D0100637800.1	I	5D	372446272	372450957	-	4685
Renan	TraesRN5D0100829200	TraesRN5D0100829200.2	III	5D	436611161	436617560	+	6399
Renan	TraesRN5D0100901600	TraesRN5D0100901600.1	II-d	5D	454520585	454521999	+	1414
Renan	TraesRN5D0100917400	TraesRN5D0100917400.1	II-d	5D	461349967	461351869	+	1902
Renan	TraesRN5D0100945200	TraesRN5D0100945200.2	II-c	5D	471628410	471632566	-	4156
Renan	TraesRN5D0100948100	TraesRN5D0100948100.1	I	5D	474196872	474203932	+	7060
Renan	TraesRN5D0101037900	TraesRN5D0101037900.1	II-d	5D	501615999	501618242	+	2243
Renan	TraesRN5D0101252000	TraesRN5D0101252000.1	II-e	5D	564265473	564269552	-	4079
Renan	TraesRN6A0100145900	TraesRN6A0100145900.1	III	6A	49992534	49995507	-	2973
Renan	TraesRN6A0100635600	TraesRN6A0100635600.1	II-c	6A	457014408	457017696	-	3288
Renan	TraesRN6A0100693300	TraesRN6A0100693300.1	II-e	6A	496362338	496366758	+	4420
Renan	TraesRN6A0100825500	TraesRN6A0100825500.1	II-b	6A	560342554	560345107	-	2553
Renan	TraesRN6B0100434300	TraesRN6B0100434300.1	II-a	6B	196287146	196289100	-	1954
Renan	TraesRN6B0100767800	TraesRN6B0100767800.1	II-c	6B	474929022	474931996	-	2974
Renan	TraesRN6B0100828000	TraesRN6B0100828000.1	II-e	6B	519138675	519142613	+	3938
Renan	TraesRN6B0100993100	TraesRN6B0100993100.1	II-b	6B	616106850	616109396	-	2546
Renan	TraesRN6D0100173700	TraesRN6D0100173700.1	III	6D	51070900	51073841	-	2941
Renan	TraesRN6D0100173800	TraesRN6D0100173800.1	III	6D	51070904	51073978	-	3074
Renan	TraesRN6D0100331800	TraesRN6D0100331800.1	II-a	6D	120747648	120749801	-	2153
Renan	TraesRN6D0100582700	TraesRN6D0100582700.1	II-c	6D	333649139	333652009	-	2870
Renan	TraesRN6D0100635100	TraesRN6D0100635100.1	II-e	6D	368243364	368247453	+	4089
Renan	TraesRN6D0100753600	TraesRN6D0100753600.1	II-b	6D	433012707	433015223	-	2516
Renan	TraesRN7A0100205700	TraesRN7A0100205700.1	II-b	7A	61869125	61873906	+	4781
Renan	TraesRN7A0100206000	TraesRN7A0100206000.1	II-b	7A	61985608	61990277	+	4669
Renan	TraesRN7A0100240400	TraesRN7A0100240400.1	III	7A	76361633	76364426	+	2793
Renan	TraesRN7A0100525000	TraesRN7A0100525000.1	I	7A	220385094	220389266	-	4172
Renan	TraesRN7A0100700300	TraesRN7A0100700300.1	III	7A	384629075	384637717	-	8642
Renan	TraesRN7A0100814800	TraesRN7A0100814800.1	III	7A	499782040	499783681	-	1641
Renan	TraesRN7A0100826000	TraesRN7A0100826000.1	II-e	7A	507249677	507251354	-	1677
Renan	TraesRN7A0101229400	TraesRN7A0101229400.1	II-a	7A	702607185	702608877	+	1692
Renan	TraesRN7A0101229800	TraesRN7A0101229800.1	II-a	7A	702667459	702668857	-	1398
Renan	TraesRN7A0101230100	TraesRN7A0101230100.1	II-a	7A	702773420	702775174	-	1754
Renan	TraesRN7B0100030900	TraesRN7B0100030900.1	III	7B	8951510	8954401	-	2891
Renan	TraesRN7B0100364000	TraesRN7B0100364000.1	I	7B	175511294	175515084	-	3790
Renan	TraesRN7B0100524400	TraesRN7B0100524400.1	III	7B	312918651	312927937	+	9286
Renan	TraesRN7B0100672800	TraesRN7B0100672800.1	II-e	7B	441744151	441745593	+	1442
Renan	TraesRN7B0100693000	TraesRN7B0100693000.1	III	7B	456175968	456177230	-	1262
Renan	TraesRN7B0101133000	TraesRN7B0101133000.1	II-a	7B	684398190	684399795	+	1605
Renan	TraesRN7B0101133100	TraesRN7B0101133100.1	II-a	7B	684520113	684521738	-	1625
Renan	TraesRN7B0101133300	TraesRN7B0101133300.1	II-a	7B	684567831	684568822	-	991
Renan	TraesRN7B0101137800	TraesRN7B0101137800.1	II-a	7B	685694093	685695844	+	1751
Renan	TraesRN7D0100217200	TraesRN7D0100217200.1	II-b	7D	55073738	55077819	+	4081
Renan	TraesRN7D0100217300	TraesRN7D0100217300.1	II-b	7D	55090947	55094917	+	3970
Renan	TraesRN7D0100217400	TraesRN7D0100217400.1	II-b	7D	55196931	55201985	+	5054
Renan	TraesRN7D0100217500	TraesRN7D0100217500.1	II-b	7D	55209956	55214562	+	4606
Renan	TraesRN7D0100256900	TraesRN7D0100256900.1	III	7D	68406524	68409758	-	3234
Renan	TraesRN7D0100553000	TraesRN7D0100553000.1	I	7D	207534555	207538868	-	4313
Renan	TraesRN7D0100688900	TraesRN7D0100688900.1	III	7D	318646899	318656806	-	9907
Renan	TraesRN7D0100818500	TraesRN7D0100818500.1	II-e	7D	433433055	433434691	+	1636
Renan	TraesRN7D0100839400	TraesRN7D0100839400.1	III	7D	449100330	449102043	-	1713
Renan	TraesRN7D0101207900	TraesRN7D0101207900.1	II-a	7D	609394460	609396254	+	1794
Renan	TraesRN7D0101208300	TraesRN7D0101208300.2	II-a	7D	609529211	609530718	+	1507
Renan	TraesRN7D0101208600	TraesRN7D0101208600.1	II-a	7D	610068093	610069933	-	1840
Renan	TraesRN7D0101209000	TraesRN7D0101209000.1	II-a	7D	610123005	610124907	-	1902

## Sheet: Table S2
Supplemental Table S2. List of tandem array of WRKY genes across various wheat genomes
Accession	Cluster Name	Gene Number	Gene List
G1812	Cluster_1044	2	rna-XM_048704296.1 rna-XM_048704297.1
G1812	Cluster_1056	2	rna-XM_048704316.1 rna-XM_048704318.1
G1812	Cluster_1154	2	rna-XM_048700889.1 rna-XM_048700890.1
G1812	Cluster_1169	2	rna-XM_048703449.1 rna-XM_048703460.1
G1812	Cluster_1179	2	rna-XM_048718912.1 rna-XM_048718913.1
G1812	Cluster_1383	2	rna-XM_048704490.1 rna-XM_048704491.1
G1812	Cluster_1597	2	rna-XM_048671706.1 rna-XM_048671707.1
G1812	Cluster_1707	2	rna-XM_048687829.1 rna-XM_048689710.1
G1812	Cluster_244	3	rna-XM_048694413.1 rna-XM_048694424.1 rna-XM_048694430.1
G1812	Cluster_378	3	rna-XM_048696937.1 rna-XM_048703487.1 rna-XM_048703499.1
G1812	Cluster_408	2	rna-XM_048701362.1 rna-XM_048701363.1
Svevo	Cluster_1283	2	rna-TRITD_2Bv1G013360 rna-TRITD_2Bv1G013370
Svevo	Cluster_1527	2	rna-TRITD_4Av1G232300 rna-TRITD_4Av1G232310
Svevo	Cluster_2035	2	rna-TRITD_5Bv1G113720 rna-TRITD_5Bv1G113750
Svevo	Cluster_615	2	rna-TRITD_3Bv1G191390 rna-TRITD_3Bv1G191490
Svevo	Cluster_808	2	rna-TRITD_2Av1G028080 rna-TRITD_2Av1G028090
Svevo	Cluster_859	2	rna-TRITD_2Bv1G036410 rna-TRITD_2Bv1G036450
Svevo	Cluster_889	2	rna-TRITD_5Bv1G133470 rna-TRITD_5Bv1G133500
Zavitan	Cluster_1006	3	rna-XM_037607727.1 rna-XM_037611731.1 rna-XM_037613923.1
Zavitan	Cluster_1049	3	rna-XM_037604333.1 rna-XM_037604401.1 rna-XM_037606891.1
Zavitan	Cluster_1072	3	rna-XM_037572160.1 rna-XM_037616735.1 rna-XM_037616744.1
Zavitan	Cluster_1103	2	rna-XM_037568179.1 rna-XM_037568189.1
Zavitan	Cluster_1426	2	rna-XM_037578271.1 rna-XM_037578272.1
Zavitan	Cluster_1618	2	rna-XM_037562124.1 rna-XM_037562125.1
Zavitan	Cluster_2432	2	rna-XM_037626571.1 rna-XM_037626572.1
Zavitan	Cluster_2514	2	rna-XM_037625324.1 rna-XM_037625325.1
Zavitan	Cluster_2532	2	rna-XM_037632831.1 rna-XM_037632832.1
Zavitan	Cluster_3045	2	rna-XM_037584372.1 rna-XM_037584376.1
Zavitan	Cluster_3332	2	rna-XM_037571563.1 rna-XM_037571568.1
Zavitan	Cluster_3362	2	rna-XM_037578695.1 rna-XM_037578696.1
Zavitan	Cluster_3452	2	rna-XM_037585025.1 rna-XM_037585026.1
Zavitan	Cluster_3588	2	rna-XM_037585641.1 rna-XM_037585642.1
Zavitan	Cluster_3702	2	rna-XM_037624885.1 rna-XM_037624886.1
Zavitan	Cluster_3742	2	rna-XM_037567362.1 rna-XM_037568894.1
Zavitan	Cluster_967	3	rna-XM_037602193.1 rna-XM_037602194.1 rna-XM_037606108.1
Chinese Spring	Cluster_802	3	rna-XM_044566549.1 rna-XM_044566571.1 rna-XM_044566581.1
Chinese Spring	Cluster_826	3	rna-XM_044505189.1 rna-XM_044505190.1 rna-XM_044510181.1
Chinese Spring	Cluster_971	3	rna-XM_044492685.1 rna-XM_044492688.1 rna-XM_044595135.1
Chinese Spring	Cluster_977	3	rna-XM_044595964.1 rna-XM_044595967.1 rna-XM_044595968.1
Chinese Spring	Cluster_1412	3	rna-XM_044569122.1 rna-XM_044573575.1 rna-XM_044573578.1
Chinese Spring	Cluster_1532	3	rna-XM_044581050.1 rna-XM_044581051.1 rna-XM_044584716.1
Chinese Spring	Cluster_1685	3	rna-XM_044591332.1 rna-XM_044596040.1 rna-XM_044596041.1
Chinese Spring	Cluster_1713	3	rna-XM_044585551.1 rna-XM_044587237.1 rna-XM_044588111.1
Chinese Spring	Cluster_1827	2	rna-XM_044537216.1 rna-XM_044537217.1
Chinese Spring	Cluster_2122	2	rna-XM_044576246.1 rna-XM_044577896.1
Chinese Spring	Cluster_2280	2	rna-XM_044541194.1 rna-XM_044541195.1
Chinese Spring	Cluster_2374	2	rna-XM_044596793.1 rna-XM_044596794.1
Chinese Spring	Cluster_2720	2	rna-XM_044463410.1 rna-XM_044463411.1
Chinese Spring	Cluster_2749	2	rna-XM_044488250.1 rna-XM_044592121.1
Chinese Spring	Cluster_2820	2	rna-XM_044491842.1 rna-XM_044491855.1
Chinese Spring	Cluster_3131	2	rna-XM_044532586.1 rna-XM_044532587.1
Chinese Spring	Cluster_3226	2	rna-XM_044568513.1 rna-XM_044573009.1
Chinese Spring	Cluster_3315	2	rna-XM_044463085.1 rna-XM_044463086.1
Chinese Spring	Cluster_3487	2	rna-XM_044525131.1 rna-XM_044525132.1
Chinese Spring	Cluster_3888	2	rna-XM_044529100.1 rna-XM_044529101.1
Chinese Spring	Cluster_3931	2	rna-XM_044489055.1 rna-XM_044489057.1
Chinese Spring	Cluster_4201	2	rna-XM_044462637.1 rna-XM_044462638.1
Chinese Spring	Cluster_4646	2	rna-XM_044541645.1 rna-XM_044541647.1
Chinese Spring	Cluster_5457	2	rna-XM_044596512.1 rna-XM_044596513.1
Chinese Spring	Cluster_5762	2	rna-XM_044473086.1 rna-XM_044473087.1
Chinese Spring	Cluster_5955	2	rna-XM_044491820.1 rna-XM_044491830.1
Chinese Spring	Cluster_5995	2	rna-XM_044497644.1 rna-XM_044502370.1
Chinese Spring	Cluster_629	4	rna-XM_044471742.1 rna-XM_044471743.1 rna-XM_044471744.1 rna-XM_044471745.1
Fielder	Cluster_1186	3	TraesFLD1D01G481800.1 TraesFLD1D01G481900.1 TraesFLD1D01G482000.1
Fielder	Cluster_1226	3	TraesFLD1D01G494300.1 TraesFLD1D01G494400.1 TraesFLD1D01G494500.1
Fielder	Cluster_1330	3	TraesFLD2D01G125500.1 TraesFLD2D01G125600.1 TraesFLD2D01G125700.1
Fielder	Cluster_2015	3	TraesFLD7D01G113500.1 TraesFLD7D01G113700.1 TraesFLD7D01G113800.1
Fielder	Cluster_2115	3	TraesFLD2A01G058200.1 TraesFLD2A01G058300.1 TraesFLD2A01G058400.1
Fielder	Cluster_2147	3	TraesFLD1B01G480000.1 TraesFLD1B01G480100.1 TraesFLD1B01G480200.1
Fielder	Cluster_2594	2	TraesFLD5D01G254300.1 TraesFLD5D01G254400.1
Fielder	Cluster_2880	2	TraesFLD2A01G547800.1 TraesFLD2A01G547900.1
Fielder	Cluster_3909	2	TraesFLD5A01G236300.1 TraesFLD5A01G236400.1
Fielder	Cluster_4142	2	TraesFLD2D01G059900.1 TraesFLD2D01G060000.1
Fielder	Cluster_4272	2	TraesFLD3A01G365800.1 TraesFLD3A01G365900.1
Fielder	Cluster_4280	2	TraesFLD7A01G557500.1 TraesFLD7A01G557600.1
Fielder	Cluster_4490	2	TraesFLD2B01G056400.1 TraesFLD2B01G056500.1
Fielder	Cluster_4774	2	TraesFLD2D01G553000.1 TraesFLD2D01G553100.1
Fielder	Cluster_5634	2	TraesFLD3D01G419800.1 TraesFLD3D01G419900.1
Fielder	Cluster_5737	2	TraesFLD1A01G468200.1 TraesFLD1A01G468300.1
Fielder	Cluster_5786	2	TraesFLD3B01G424500.1 TraesFLD3B01G424600.1
Fielder	Cluster_5797	2	TraesFLD2B01G135800.1 TraesFLD2B01G135900.1
Fielder	Cluster_6078	2	TraesFLD1B01G493700.1 TraesFLD1B01G493800.1
Fielder	Cluster_6168	2	TraesFLD2A01G130600.1 TraesFLD2A01G130700.1
Fielder	Cluster_6414	2	TraesFLD7B01G454200.1 TraesFLD7B01G454300.1
Fielder	Cluster_6495	2	TraesFLD5D01G208400.1 TraesFLD5D01G208500.1
Fielder	Cluster_6683	2	TraesFLD5B01G242900.1 TraesFLD5B01G243000.1
Fielder	Cluster_7160	2	TraesFLD5A01G196200.1 TraesFLD5A01G196300.1
Fielder	Cluster_7517	2	TraesFLD5B01G199400.1 TraesFLD5B01G199500.1
Fielder	Cluster_879	4	TraesFLD7D01G553700.1 TraesFLD7D01G553800.1 TraesFLD7D01G553900.1 TraesFLD7D01G554000.1
Fielder	Cluster_995	3	TraesFLD4A01G419300.1 TraesFLD4A01G419400.1 TraesFLD4A01G419500.1
Kariega	Cluster_1071	3	TraesKAR1D01G0345290.1 TraesKAR1D01G0345300.1 TraesKAR1D01G0345310.1
Kariega	Cluster_1361	3	TraesKAR1A01G0346640.1 TraesKAR1A01G0346680.1 TraesKAR1A01G0346740.1
Kariega	Cluster_1442	3	TraesKAR1D01G0349510.1 TraesKAR1D01G0349520.1 TraesKAR1D01G0349540.1
Kariega	Cluster_1480	3	TraesKAR5D01G0245750.1 TraesKAR5D01G0245770.1 TraesKAR5D01G0245790.1
Kariega	Cluster_1497	3	TraesKAR1A01G0369680.1 TraesKAR1A01G0369720.1 TraesKAR1A01G0369740.1
Kariega	Cluster_1532	3	TraesKAR4A01G0411620.1 TraesKAR4A01G0411670.1 TraesKAR4A01G0411710.1
Kariega	Cluster_1603	2	TraesKAR7A01G0446490.1 TraesKAR7A01G0446530.1
Kariega	Cluster_2071	2	TraesKAR3D01G0326250.1 TraesKAR3D01G0326360.1
Kariega	Cluster_2185	2	TraesKAR5B01G0218930.1 TraesKAR5B01G0218950.1
Kariega	Cluster_2343	2	TraesKAR5B01G0258890.1 TraesKAR5B01G0258930.1
Kariega	Cluster_2481	2	TraesKAR7A01G0044670.1 TraesKAR7A01G0044680.1
Kariega	Cluster_2706	2	TraesKAR5A01G0233030.1 TraesKAR5A01G0233090.1
Kariega	Cluster_2827	2	TraesKAR2D01G0045660.1 TraesKAR2D01G0045780.1
Kariega	Cluster_3604	2	TraesKAR7B01G0450540.1 TraesKAR7B01G0450580.1
Kariega	Cluster_3914	2	TraesKAR1B01G0445170.1 TraesKAR1B01G0445200.1
Kariega	Cluster_459	4	TraesKAR7D01G0042980.1 TraesKAR7D01G0042990.1 TraesKAR7D01G0043040.1 TraesKAR7D01G0043050.1
Kariega	Cluster_4917	2	TraesKAR5A01G0264660.1 TraesKAR5A01G0264700.1
Kariega	Cluster_5060	2	TraesKAR5D01G0211890.1 TraesKAR5D01G0211920.1
Kariega	Cluster_5794	2	TraesKAR1D01G0321020.1 TraesKAR1D01G0321110.1
Kariega	Cluster_733	3	TraesKAR2A01G0016690.1 TraesKAR2A01G0016730.1 TraesKAR2A01G0016900.1
Kariega	Cluster_769	3	TraesKAR1B01G0439440.1 TraesKAR1B01G0439460.1 TraesKAR1B01G0439470.1
KN9024	Cluster_10144	2	TraesKN7B01HG45740.1 TraesKN7B01HG45750.1
KN9024	Cluster_1257	2	TraesKN1A01HG36090.1 TraesKN1A01HG36100.1
KN9024	Cluster_14688	2	TraesKN2A01HG08980.1 TraesKN2A01HG08990.1
KN9024	Cluster_15764	2	TraesKN2A01HG03510.1 TraesKN2A01HG03520.1
KN9024	Cluster_16345	2	TraesKN2D01HG04610.1 TraesKN2D01HG04620.1
KN9024	Cluster_1701	3	TraesKN1B01HG40640.1 TraesKN1B01HG40650.1 TraesKN1B01HG40660.1
KN9024	Cluster_20175	2	TraesKN4A01HG38710.5 TraesKN4A01HG38730.1
KN9024	Cluster_20519	2	TraesKN1D01HG43880.1 TraesKN1D01HG43890.1
KN9024	Cluster_2152	3	TraesKN7D01HG09270.1 TraesKN7D01HG09280.1 TraesKN7D01HG09290.1
KN9024	Cluster_23671	2	TraesKN2B01HG04640.1 TraesKN2B01HG04650.1
KN9024	Cluster_2445	2	TraesKN3D01HG01460.1 TraesKN3D01HG01470.1
KN9024	Cluster_27220	2	TraesKN1A01HG34970.1 TraesKN1A01HG34980.1
KN9024	Cluster_2729	2	TraesKN5D01HG25180.1 TraesKN5D01HG25190.1
KN9024	Cluster_28137	2	TraesKN2B01HG10760.1 TraesKN2B01HG10770.1
KN9024	Cluster_28233	2	TraesKN5D01HG20910.1 TraesKN5D01HG20910.2
KN9024	Cluster_28533	2	TraesKN5A01HG05850.1 TraesKN5A01HG05850.2
KN9024	Cluster_30724	2	TraesKN1D01HG37540.1 TraesKN1D01HG37550.1
KN9024	Cluster_3907	2	TraesKN5A01HG23110.1 TraesKN5A01HG23120.1
KN9024	Cluster_4381	3	TraesKN1A01HG41010.1 TraesKN1A01HG41020.1 TraesKN1A01HG41030.1
KN9024	Cluster_457	3	TraesKN5B01HG24380.1 TraesKN5B01HG24390.1 TraesKN5B01HG24400.1
KN9024	Cluster_4744	2	TraesKN5B01HG20450.1 TraesKN5B01HG20460.1
KN9024	Cluster_767	3	TraesKN1D01HG42820.1 TraesKN1D01HG42830.1 TraesKN1D01HG42840.1
Renan	Cluster_1161	3	TraesRN7D0101208300.2 TraesRN7D0101208600.1 TraesRN7D0101209000.1
Renan	Cluster_1441	3	TraesRN1D0101046700.1 TraesRN1D0101046800.1 TraesRN1D0101046900.1
Renan	Cluster_1821	3	TraesRN7D0100217200.1 TraesRN7D0100217300.1 TraesRN7D0100217400.1
Renan	Cluster_1930	3	TraesRN2D0100244700.1 TraesRN2D0100244800.1 TraesRN2D0100245200.1
Renan	Cluster_2620	2	TraesRN2A0101154200.1 TraesRN2A0101154300.1
Renan	Cluster_2777	2	TraesRN1D0101023000.1 TraesRN1D0101023100.1
Renan	Cluster_3092	2	TraesRN5D0100565500.1 TraesRN5D0100565600.1
Renan	Cluster_3803	2	TraesRN4A0100985100.1 TraesRN4A0100985200.1
Renan	Cluster_4060	2	TraesRN3D0100789200.1 TraesRN3D0100789400.1
Renan	Cluster_4158	2	TraesRN2D0100089500.1 TraesRN2D0100089600.1
Renan	Cluster_4199	2	TraesRN7B0101133000.1 TraesRN7B0101133100.1
Renan	Cluster_4218	2	TraesRN5A0100501800.1 TraesRN5A0100501900.1
Renan	Cluster_4648	2	TraesRN5B0100497000.1 TraesRN5B0100497100.1
Renan	Cluster_5119	2	TraesRN2B0100302700.1 TraesRN2B0100302800.1
Renan	Cluster_5319	2	TraesRN2B0100116100.1 TraesRN2B0100116200.1
Renan	Cluster_5730	2	TraesRN2A0100181700.1 TraesRN2A0100181800.1
Renan	Cluster_5867	2	TraesRN6D0100173700.1 TraesRN6D0100173800.1
Renan	Cluster_6107	2	TraesRN1B0101208600.1 TraesRN1B0101208800.1
Renan	Cluster_6416	2	TraesRN7A0101229400.1 TraesRN7A0101229800.1
Renan	Cluster_6737	2	TraesRN5B0100594500.1 TraesRN5B0100594600.1
Renan	Cluster_6814	2	TraesRN5B0100404600.1 TraesRN5B0100404700.1
Renan	Cluster_6884	2	TraesRN3A0100876100.1 TraesRN3A0100876200.1
Renan	Cluster_6951	2	TraesRN2D0100105900.1 TraesRN2D0100106000.1
Renan	Cluster_7019	2	TraesRN1B0100867500.1 TraesRN1B0100868200.1
Renan	Cluster_972	3	TraesRN1A0101107100.1 TraesRN1A0101107200.1 TraesRN1A0101107300.1

## Sheet: Table S3
Supplemental Table S3. Expression values of WRKY genes in bread wheat
Gene	Group	rootControl	root150mM	root5mM3-MA+150mMNaCl	leafControl	leaf150mM	leaf5mM3-MA+150mMNaCl
rna-XM_044463085.1	III	42.2159	21.0044	10.1257	0	0	0
rna-XM_044463086.1	III	16.8786	6.05253	2.18382	0	0	0
rna-XM_044463410.1	III	2.25262	7.60457	18.8029	0.298635	0.575945	3.17395
rna-XM_044463411.1	III	0.106268	1.6454	5.59148	0.559268	9.68337	22.4783
rna-XM_044463678.1	III	12.3112	6.92922	5.29356	3.06728	7.42084	2.46517
rna-XM_044465426.1	II-c	0.65808	5.88011	11.02	0.23724	0.558595	4.12738
rna-XM_044467063.1	I	0.850364	0.703156	0.783095	11.0846	10.9693	4.18924
rna-XM_044467149.1	I	7.868	6.94443	7.45695	5.88357	8.98323	7.36376
rna-XM_044468039.1	II-c	0.111796	0.409998	0.582337	0.0121753	0.032418	0.00426
rna-XM_044468142.1	II-d	49.9063	27.4864	26.036	14.5125	12.6464	12.8823
rna-XM_044468904.1	I	0.0451497	0.0178537	0.0125033	0.00698667	0.0290083	0.0175937
rna-XM_044469514.1	II-c	0	0	0	0.04833	0.126429	0.0469953
rna-XM_044469927.1	II-d	70.6501	68.2805	60.7554	4.03372	7.54757	13.5137
rna-XM_044469998.1	II-e	1.73415	1.16198	0.820947	0	0	0
rna-XM_044470399.1	III	0.879815	11.5544	33.6175	44.3311	126.72	28.638
rna-XM_044471443.1	III	22.9715	8.46748	1.53955	0	0	0
rna-XM_044471489.1	III	0.0214717	0.075804	0.0808993	0	0	0.0835313
rna-XM_044471491.1	III	0	0	0.00674767	0	0	0
rna-XM_044471742.1	III	1.11738	10.3001	23.1553	1.53625	0.895415	5.10336
rna-XM_044471743.1	III	0.023362	1.25239	8.87677	1.40064	1.02907	3.08124
rna-XM_044471744.1	III	0	0	0.010722	0	0	0
rna-XM_044471745.1	III	0.0245717	0.149308	0.936993	0.0285077	0.0672587	0.232143
rna-XM_044472002.1	III	18.0658	7.11229	5.2088	7.99591	29.4454	6.13629
rna-XM_044473044.1	III	0.451739	4.89738	19.6399	16.3984	44.9569	16.179
rna-XM_044473700.1	II-c	4.82071	5.69169	7.77316	0.495744	1.20674	2.99804
rna-XM_044475318.1	I	3.44171	1.52258	0.49192	7.48585	7.42284	5.20182
rna-XM_044475403.1	I	10.7183	9.28689	9.46639	7.91934	11.3065	9.18739
rna-XM_044476313.1	II-c	0.114419	0.338322	0.361614	0.0733963	0.0110677	0.0115807
rna-XM_044476398.1	II-d	37.5088	26.6772	20.38	21.203	14.8729	14.5695
rna-XM_044477074.1	I	0.00270233	0.0310937	0.002944	0	0	0.58354
rna-XM_044477766.1	II-c	0	0.0269593	0.0480823	0.0608067	0	0.102124
rna-XM_044478156.1	II-d	63.6809	67.0013	63.4386	11.4081	17.5134	16.8892
rna-XM_044478248.1	II-e	6.44256	2.58401	1.55393	0	0.023028	0.00706
rna-XM_044480152.1	II-c	0.408966	5.90889	2.79497	1.92027	0.788518	0.199783
rna-XM_044480833.1	II-c	17.4298	10.9843	9.34093	0.806945	2.70526	3.52776
rna-XM_044480834.1	II-b	59.6921	26.2112	33.8654	0	0	0.0394517
rna-XM_044481095.1	II-c	4.02706	7.3912	8.31027	5.06456	6.8454	6.46423
rna-XM_044481112.1	II-b	7.35047	4.35002	4.07213	0.519774	0.293353	0.462451
rna-XM_044481116.1	II-c	1.12005	4.92552	5.3127	0	0.013413	0.08057
rna-XM_044481147.1	III	1.44582	3.62523	2.54247	11.1777	14.1808	4.77505
rna-XM_044481249.1	II-c	0.809104	0.608894	0.645752	0.0260467	0.018602	0.009011
rna-XM_044481256.1	II-b	20.7273	11.9026	12.9917	0	0.0966777	0.706559
rna-XM_044481417.1	III	0.844595	0.367116	0.325575	0	0	0
rna-XM_044481419.1	III	0.184044	0.583805	1.16229	0.0691993	0.0248523	0.0367903
rna-XM_044481420.1	III	16.3952	8.2045	6.49432	1.8253	2.42737	0.606825
rna-XM_044481465.1	II-c	0.0129717	0	0	0.030755	0.028585	0.0444027
rna-XM_044482172.1	II-c	0.0304933	0.267969	0.0427827	0	0.00587	0
rna-XM_044482545.1	I	13.7915	7.52421	6.90071	0.467182	1.39386	0.560437
rna-XM_044483160.1	II-c	0.0988903	0.498323	0.710844	0.0287907	0.095808	0.066873
rna-XM_044483764.1	II-b	78.2577	35.9859	42.1558	38.5294	45.2673	29.3152
rna-XM_044484875.1	II-c	17.2284	6.30458	8.20555	3.86751	3.71821	4.68329
rna-XM_044485390.1	II-b	24.5538	39.8693	43.9974	25.1094	32.465	29.8202
rna-XM_044485961.1	III	4.22597	0.866388	0.967464	6.46912	5.35683	0.095716
rna-XM_044485996.1	I	101.149	29.7343	23.9192	60.383	124.91	39.1878
rna-XM_044487700.1	II-c	3.2502	2.37116	2.32864	0	0.0309493	0
rna-XM_044488250.1	II-c	8.40731	14.4167	12.529	21.0953	37.2055	21.2571
rna-XM_044488375.1	II-c	10.7567	5.5063	4.57541	4.82357	19.2607	3.60289
rna-XM_044488376.1	II-b	44.0228	16.8569	22.5491	0.0213557	0.0787303	0.211409
rna-XM_044488699.1	II-c	2.88886	4.33174	5.02033	4.00217	5.97037	3.4841
rna-XM_044488719.1	II-b	9.45357	3.0061	2.03293	0.399908	0.16841	0.487918
rna-XM_044488723.1	II-c	0.157202	1.91245	2.34935	0	0	0.0335363
rna-XM_044488756.1	III	2.63603	3.1818	3.06313	4.32561	6.09811	1.62587
rna-XM_044488781.1	II-c	0.179303	0.283713	0.0918313	0.672455	0.148618	0.024527
rna-XM_044488881.1	II-b	24.323	16.6744	18.6015	0.543362	2.55877	4.68403
rna-XM_044489051.1	III	0.640556	0.235975	0.0897813	0	0	0
rna-XM_044489054.1	III	2.6949	0.807056	1.04179	3.81049	3.69277	0.0859463
rna-XM_044489055.1	III	0	0.0211537	0.0858647	0.0535377	0.0107033	0
rna-XM_044489057.1	III	3.88573	1.90163	1.2669	0.586207	0.43289	0.041906
rna-XM_044489969.1	II-c	0	0.0661653	0.0387647	0	0	0
rna-XM_044490348.1	III	0.00754733	0.011976	0	0	0	0
rna-XM_044491399.1	II-b	0	0.0277677	0.00347933	0.00929367	0.00646967	0
rna-XM_044491683.1	II-c	0.178823	0.84211	1.04661	0.0743047	0.158886	0.0999543
rna-XM_044491820.1	III	3.53381	1.90436	1.4322	2.69176	4.14984	1.25405
rna-XM_044491830.1	III	2.48377	2.06559	2.0273	1.12336	3.02948	1.8378
rna-XM_044491842.1	III	7.47216	3.85701	2.69194	1.51079	5.85563	1.41939
rna-XM_044491855.1	III	0.120824	0.208646	0.148869	0	0.122212	0.0232953
rna-XM_044492389.1	II-b	62.3817	26.9421	27.8573	24.9988	20.4296	8.99995
rna-XM_044492685.1	II-c	2.1805	2.28662	3.57885	0.014247	0	0.007038
rna-XM_044492688.1	II-c	1.62295	4.94801	6.25519	0.030489	0.167143	0.700489
rna-XM_044493432.1	II-c	13.6968	4.55655	4.57625	1.8742	1.8475	2.4116
rna-XM_044494122.1	II-b	30.7347	37.988	42.1523	25.6543	38.2802	41.6953
rna-XM_044494781.1	I	87.3527	26.2016	19.9672	37.7998	78.1047	20.5971
rna-XM_044494929.1	II-c	0.00845867	0	0	0.013406	0.0489133	0.858615
rna-XM_044497064.1	II-c	11.6327	4.82495	3.78885	1.57929	6.16044	2.13036
rna-XM_044497065.1	II-b	62.9381	23.2977	32.2171	0.0168147	0.0160873	0.0456457
rna-XM_044497334.1	II-c	1.97048	2.64981	2.65715	3.56919	2.74667	1.17987
rna-XM_044497349.1	II-b	9.83056	4.08209	4.10458	0.334812	0.202875	0.835348
rna-XM_044497353.1	II-c	0.165841	1.02052	1.44855	0	0	0.018945
rna-XM_044497393.1	III	5.54051	3.64457	2.28845	22.0599	15.5075	3.2572
rna-XM_044497422.1	II-c	0.317207	0.966979	0.192943	0.49237	0.545914	0.254395
rna-XM_044497485.1	II-c	1.35802	0.940913	1.07963	0	0	0
rna-XM_044497491.1	II-b	13.8551	9.82108	12.0554	0.154624	0.268489	0.500761
rna-XM_044497640.1	III	1.47141	0.721269	0.704517	0	0	0
rna-XM_044497641.1	III	0	0.00848367	0.0418847	0	0	0
rna-XM_044497643.1	III	3.88088	1.54977	1.59957	5.8993	3.91366	0.053449
rna-XM_044497644.1	III	0.209497	1.37298	6.68951	0.144243	0.130761	0.015197
rna-XM_044498433.1	II-c	0.00833367	0.161728	0.00926633	0	0	0
rna-XM_044498998.1	III	0.406656	1.24478	1.00265	0.153519	0.297433	0.17724
rna-XM_044499785.1	II-c	0.197869	0.781889	0.847016	0.023745	0.134307	0.0164703
rna-XM_044500386.1	II-b	79.1723	28.2181	37.1276	33.2336	22.5517	16.7399
rna-XM_044501352.1	II-c	14.3283	7.50241	8.42578	3.00278	3.5381	4.29861
rna-XM_044501459.1	III	0.065879	0.266695	0.266933	0.00857333	0.0499483	0
rna-XM_044501860.1	II-b	44.4835	45.7912	54.7192	30.5583	46.1381	43.3891
rna-XM_044502370.1	III	3.91224	2.27166	1.80483	0.27517	0.591718	0.0401413
rna-XM_044502405.1	I	71.1045	25.8202	21.1602	40.6241	102.432	44.3915
rna-XM_044502522.1	II-c	0	0	0.0232777	1.74989	2.6846	1.55704
rna-XM_044504798.1	II-c	0.228462	2.14199	6.1515	45.3538	107.195	16.5738
rna-XM_044505189.1	II-b	0.010402	0.0110993	0.00448967	0.035429	0.0320423	0.006269
rna-XM_044505190.1	II-b	2.55448	3.90432	2.74183	0.0373457	0.0545637	0.494321
rna-XM_044507421.1	III	13.6348	22.9034	32.0927	1.23917	1.43924	6.20635
rna-XM_044507802.1	I	0.870746	1.11199	1.45907	0.681203	0.704216	1.21395
rna-XM_044508220.1	III	5.48843	7.40386	9.43992	2.26862	2.3462	3.01775
rna-XM_044508781.1	II-d	11.5845	12.6233	13.1108	5.64835	8.53361	8.3166
rna-XM_044509518.1	II-e	0	0	0	0.239814	0.12941	0.026064
rna-XM_044510181.1	II-b	3.31424	1.55934	1.74812	0.979788	0.83265	1.28285
rna-XM_044512447.1	II-d	6.48039	6.99426	7.46398	3.37502	5.11338	4.69902
rna-XM_044513073.1	III	7.34856	5.94127	6.73666	0.6898	1.07998	1.71105
rna-XM_044513849.1	I	1.53121	1.55157	1.74236	1.40678	1.48779	1.71263
rna-XM_044513996.1	III	14.3676	19.9259	29.9161	1.10834	1.34601	6.33938
rna-XM_044516267.1	II-c	0.0120187	5.17705	13.1142	3.58629	40.4543	21.421
rna-XM_044516289.1	III	0	0.700552	4.24322	0	0	0.0279573
rna-XM_044516725.1	III	0.102406	0.348178	3.47867	0.358274	0.438961	2.18193
rna-XM_044517657.1	II-d	11.4973	8.70984	8.64931	4.68599	5.63806	6.43072
rna-XM_044518238.1	III	5.67167	6.78463	7.1383	3.0893	3.21026	3.52245
rna-XM_044518436.1	II-c	2.65308	1.37883	1.62054	0	0	0
rna-XM_044518870.1	II-c	0.285757	2.52876	3.47818	6.31195	3.94238	1.41807
rna-XM_044518882.1	II-c	4.81099	13.9091	13.0573	38.0675	91.9248	28.0704
rna-XM_044519403.1	III	12.5974	17.5647	25.2047	0.741628	0.648974	4.68581
rna-XM_044521318.1	II-c	0.831575	2.49923	2.94613	0	0.0678403	0.424166
rna-XM_044521517.1	II-c	0	0.287514	0.549338	6.20957	44.5752	21.9524
rna-XM_044521948.1	III	0.167511	1.37282	4.55779	0.777061	1.78319	3.35089
rna-XM_044522175.1	II-c	0	0.030224	0.00685033	0	0	0
rna-XM_044522263.1	II-b	0.100334	0.944761	2.23058	0	0	0
rna-XM_044522812.1	III	0.050548	0.837146	0.901697	0	0	0
rna-XM_044523622.1	II-d	3.33124	3.31913	3.56077	1.81998	2.42688	3.04101
rna-XM_044524158.1	I	5.22403	4.48892	5.71848	3.66807	4.62443	5.9745
rna-XM_044524780.1	II-c	0.316658	0.613081	0.59129	0.360613	0.428946	0.496742
rna-XM_044525131.1	III	39.4078	39.6811	42.6822	44.7289	94.7858	34.3287
rna-XM_044525132.1	III	39.8032	28.7176	20.6511	19.7967	44.9602	17.8213
rna-XM_044525872.1	I	4.64862	4.93065	4.60479	2.27934	2.62606	2.8945
rna-XM_044526571.1	III	0.0552553	0.110487	0.134284	1.32218	1.13835	0.970729
rna-XM_044526926.1	II-d	14.5223	8.62976	6.21994	8.85514	4.14367	1.86222
rna-XM_044527063.1	II-c	8.3913	4.29426	4.70976	5.56499	4.78132	3.7756
rna-XM_044527086.1	I	0.206852	0.00814433	0	0	0	0
rna-XM_044528700.1	II-d	9.87687	11	8.88073	0.66221	0.742934	1.51254
rna-XM_044528903.1	III	0.0294753	0.00734	0.169852	32.1375	9.24722	0.450498
rna-XM_044529098.1	II-a	0	0.124418	1.20528	0.0230757	0	0.471689
rna-XM_044529100.1	II-a	0.537034	1.96632	6.6224	6.99565	1.8745	3.61795
rna-XM_044529101.1	II-a	0.074688	5.36857	20.1122	29.8803	19.9087	5.16329
rna-XM_044529687.1	II-d	8.91129	4.89541	4.04949	0.0509163	0.0194343	0.463193
rna-XM_044529919.1	II-d	4.79719	3.70619	3.22493	0.187402	0.248493	0.381304
rna-XM_044530407.1	I	84.0863	30.2257	29.3712	83.4355	106.172	39.721
rna-XM_044531028.1	II-d	2.42769	3.4526	4.54002	2.4136	3.54	4.35565
rna-XM_044531041.1	II-d	22.2447	10.7651	7.4759	0.882551	1.68136	1.32039
rna-XM_044531525.1	I	5.33698	6.00602	7.48095	4.26774	5.97788	7.4434
rna-XM_044532128.1	III	0	0	0.00639567	42.4374	14.2485	0.475571
rna-XM_044532586.1	III	54.0877	34.682	33.2079	27.5125	42.6584	12.8251
rna-XM_044532587.1	III	11.3185	16.3644	19.9141	9.31052	26.4327	8.62577
rna-XM_044533302.1	I	5.64879	8.25204	7.28515	5.49999	5.33079	6.80427
rna-XM_044534462.1	II-d	9.11671	7.50098	5.12689	4.05595	2.08008	0.797259
rna-XM_044534591.1	II-c	6.4109	2.72479	2.18443	7.95182	3.87009	1.54631
rna-XM_044535919.1	II-e	0	0	0	0.046813	0.027363	0.0317863
rna-XM_044536216.1	II-a	0.00620833	0.078343	0.425219	0.2423	0.0140343	0.268687
rna-XM_044536342.1	I	0.144573	0	0.012146	0	0	0
rna-XM_044537002.1	III	0.60883	1.58083	3.17194	0	0	0
rna-XM_044537003.1	III	1.88891	11.163	16.576	0	0.0457513	0
rna-XM_044537216.1	II-a	2.28982	3.30142	13.2131	6.68906	1.06758	3.20669
rna-XM_044537217.1	II-a	0.607418	3.39382	16.2566	15.2708	4.53459	3.42658
rna-XM_044537779.1	II-d	9.11258	7.56466	6.53183	0.0481957	0.018026	0.111154
rna-XM_044539316.1	II-d	4.7963	4.23996	5.93559	2.65242	3.28079	3.99198
rna-XM_044539343.1	II-d	17.0744	9.5348	9.00033	1.8058	2.26458	2.57167
rna-XM_044539871.1	I	5.30671	6.0819	7.0611	4.23675	6.4992	8.17738
rna-XM_044540575.1	II-c	0.394594	0.66415	0.815733	0.23266	0.3296	0.589869
rna-XM_044541194.1	III	37.4909	27.915	24.0847	22.5301	48.9797	17.0125
rna-XM_044541195.1	III	52.8046	36.8058	34.9584	46.9597	83.0437	26.743
rna-XM_044541645.1	II-a	0.411498	2.01608	6.9423	11.9342	1.97228	4.68424
rna-XM_044541647.1	II-a	0.38922	4.32054	15.1589	83.8002	25.3258	3.90052
rna-XM_044541960.1	I	7.26295	8.36127	8.29166	4.13196	4.124	5.33224
rna-XM_044542671.1	III	5.11894	4.40421	5.06007	3.73241	4.06649	4.95897
rna-XM_044543116.1	II-d	14.685	12.0546	8.78483	7.30669	3.40404	1.02344
rna-XM_044543261.1	II-c	10.5056	4.49739	3.539	15.591	6.10208	3.37519
rna-XM_044543281.1	I	0.0265763	0.00304933	0.004227	0.0241363	0.0202863	0.007812
rna-XM_044544596.1	II-e	0	0.009979	0	0	0.0107217	0
rna-XM_044545169.1	III	0.314279	6.0815	11.1498	0.0665793	0	0
rna-XM_044545170.1	III	0.042893	0.212543	0.724064	0	0.00665667	0
rna-XM_044545171.1	III	0.00768367	0	0	18.9457	9.6346	0.860988
rna-XM_044545408.1	II-a	0	0.177461	0.950909	0.015189	0.00422567	0.136955
rna-XM_044545975.1	II-d	11.7611	7.71493	6.34065	0.276002	0.18012	0.171879
rna-XM_044546237.1	II-d	5.12735	3.42384	3.46967	0.165359	0.378446	0.491617
rna-XM_044546719.1	II-e	0.0106083	0.132553	0.0200283	0	0	0
rna-XM_044547731.1	II-c	0.009759	0.0618603	0.0701127	0	0.00867633	0.020228
rna-XM_044547993.1	II-e	13.2847	4.18932	3.75168	0.07562	0.003541	0.0176993
rna-XM_044550185.1	III	0.058167	0.439088	0.363977	0	0.014012	0.114717
rna-XM_044550814.1	II-b	1.12072	1.99052	3.2809	0	0	0
rna-XM_044552262.1	II-a	123.6	33.2408	21.1578	127.899	138.549	34.9449
rna-XM_044553077.1	III	0	0	0.026916	0	0.016176	0
rna-XM_044553609.1	II-c	0.154983	0.345954	0	0	0	0.00826033
rna-XM_044553841.1	II-b	0.755226	2.33103	3.85203	0	0	0
rna-XM_044555939.1	II-a	134.71	29.8147	21.4481	139.702	153.572	38.6072
rna-XM_044556379.1	I	6.18167	5.65978	4.59649	0.301428	0.993299	0.474585
rna-XM_044556545.1	III	0	0	0	0.0423833	0.160447	0.0868123
rna-XM_044557726.1	II-e	4.61064	2.35249	1.73188	0	0.00988867	0
rna-XM_044560285.1	III	0.169467	0.300586	0.189789	0.0193087	0.0683653	0.0872847
rna-XM_044560932.1	II-b	2.15867	2.79676	4.41016	0	0	0
rna-XM_044562730.1	II-a	2.17967	4.64974	4.19666	1.78835	3.58107	3.93574
rna-XM_044562734.1	II-a	1.99115	4.07415	3.92322	1.64953	2.53486	3.32627
rna-XM_044563060.1	II-a	154.065	42.9441	30.1548	157.428	159.621	52.1725
rna-XM_044564248.1	II-c	0.0325133	0	0.0571007	0	0.0141857	0
rna-XM_044564511.1	II-e	7.19385	2.90317	2.0841	0	0.003714	0
rna-XM_044566095.1	II-b	0.00836033	0.00467967	0	0	0	0.0163183
rna-XM_044566201.1	III	3.0976	3.6443	4.78122	2.27802	3.7152	3.23845
rna-XM_044566549.1	III	5.28208	3.0957	2.14794	5.41207	10.0981	2.66002
rna-XM_044566559.1	III	4.70678	4.26072	5.03217	0.698691	2.29301	2.40941
rna-XM_044566571.1	III	11.2475	2.24793	1.89185	4.42642	6.15665	1.13709
rna-XM_044566581.1	III	0.811891	0.655494	0.554256	0.047511	0.220296	0.109011
rna-XM_044567122.1	III	2.11097	12.1429	37.4006	44.5107	62.0366	13.5127
rna-XM_044567867.1	II-c	3.03645	5.64205	5.81727	0.395552	0.210277	0.722896
rna-XM_044568513.1	II-b	6.70752	2.04923	2.09827	1.13953	0.495495	0.486296
rna-XM_044568548.1	III	0.383473	0.276432	0.356686	0.691826	0.243002	0.645416
rna-XM_044569122.1	II-a	52.6596	14.646	11.6388	104.783	40.6669	10.212
rna-XM_044570780.1	I	0.0294863	0.001222	0.00530067	0.0415433	0.0761573	0.0194947
rna-XM_044571174.1	II-e	10.9558	4.67036	2.91552	0.094376	0.110001	0.0876887
rna-XM_044573009.1	II-b	5.39671	8.04715	11.1004	0.561614	0.938098	1.49935
rna-XM_044573575.1	II-a	13.3384	2.92325	2.66912	2.33721	1.25395	0.369385
rna-XM_044573578.1	II-a	2.02865	2.56341	4.06374	1.5781	1.04029	0.223234
rna-XM_044574629.1	III	2.0464	2.54134	3.59674	1.53258	2.47194	2.50089
rna-XM_044574699.1	III	0.420711	0.642246	0.517487	0.427531	0.407098	0.530694
rna-XM_044576246.1	II-a	17.1068	3.37013	2.52417	24.9579	17.3702	3.45625
rna-XM_044576648.1	III	25.223	17.8236	24.7883	0.312116	0.324976	0.0590787
rna-XM_044576726.1	III	0	0.0766913	0.21606	0	0.0447033	0
rna-XM_044576808.1	III	6.86002	12.2371	21.0983	4.44808	3.64217	0.422272
rna-XM_044576889.1	III	0.141054	0.944897	4.27855	0	0	0
rna-XM_044577407.1	II-a	13.2064	4.8884	4.24826	1.80931	0.772368	0.384106
rna-XM_044577896.1	II-a	4.76722	1.81062	1.50306	1.69554	0.978907	0.101269
rna-XM_044580397.1	II-e	0.960709	1.62771	2.03949	0.0934517	0.0335537	0.0744343
rna-XM_044581050.1	II-b	0.240281	0.218913	0.267583	0.107487	0.0362557	0.0542143
rna-XM_044581051.1	II-b	1.28029	0.774438	1.09186	0.461064	0.139879	0.449137
rna-XM_044581221.1	III	2.33469	2.90837	3.34907	1.47198	2.7539	2.39361
rna-XM_044582081.1	III	1.41798	6.16305	13.6757	13.9383	26.1456	6.13399
rna-XM_044582184.1	II-b	4.54777	5.56127	5.04316	0.19832	0.0989297	0.306914
rna-XM_044582520.1	III	0.790874	0.697176	0.604629	1.02902	0.323119	0.203957
rna-XM_044583742.1	II-e	6.68564	4.5194	7.88896	0.0386327	0.0606327	0.118192
rna-XM_044584190.1	II-a	43.2143	7.04355	6.84031	5.20508	1.93476	0.824694
rna-XM_044584529.1	II-c	0.96281	1.96919	1.82085	0.465018	1.14311	1.31723
rna-XM_044584716.1	II-b	1.69948	1.83041	2.01515	0.10275	0.010603	0.159995
rna-XM_044585551.1	II-a	2.10953	0.529759	0.806766	1.01451	0.602828	0.167807
rna-XM_044587162.1	III	0.0766797	0.104251	0.132959	0	0.0190167	0.0543277
rna-XM_044587237.1	II-a	45.1904	10.8209	8.75367	96.1174	70.3227	24.6544
rna-XM_044588111.1	II-a	15.0313	3.91649	4.58906	13.6003	6.86032	2.64614
rna-XM_044588760.1	III	0	0.310547	0.467877	0.0154793	0.0343683	0
rna-XM_044588773.1	III	6.43105	9.87053	17.6636	0.929	1.84774	0.223177
rna-XM_044588781.1	III	0	0.200333	0.645223	0.134467	1.14682	0.0251393
rna-XM_044588788.1	III	2.8469	12.0335	21.3644	5.02415	5.56789	0.539359
rna-XM_044588795.1	III	0.0262527	0.445046	2.01124	0.0153193	0.214356	0.049464
rna-XM_044589934.1	II-c	2.55432	1.76089	1.87837	0	0	0
rna-XM_044590016.1	II-c	2.24553	5.47787	7.75233	13.9916	21.9141	9.96866
rna-XM_044590847.1	II-c	0.659258	1.84039	1.77478	0.00929633	0.004744	0.32664
rna-XM_044590932.1	II-b	0.00430533	0.01941	0.0322147	0	0.0130487	0
rna-XM_044591332.1	II-c	0.084178	4.68959	7.49033	0.092814	0.116338	0.668484
rna-XM_044592121.1	II-c	2.31411	5.22867	9.56818	19.0664	32.5517	12.8722
rna-XM_044592268.1	I	109.179	42.6207	41.7808	85.8331	106.527	36.3544
rna-XM_044593949.1	II-c	0.488365	2.06483	2.17569	0.00952067	0.0304367	0.347045
rna-XM_044594892.1	I	12.301	7.89274	6.7218	1.3112	5.36043	1.54138
rna-XM_044595135.1	II-c	0	0.010275	0.127714	0	0	0
rna-XM_044595472.1	II-c	7.44165	15.2536	14.7592	18.0194	38.9668	16.635
rna-XM_044595964.1	III	3.1945	2.47855	2.71609	2.65891	4.96058	6.5946
rna-XM_044595965.1	III	3.98903	2.91061	4.82758	0.534529	1.32337	1.19982
rna-XM_044595967.1	III	7.24173	3.2452	2.20794	2.5657	6.80129	2.13765
rna-XM_044595968.1	III	0.322541	0.43004	0.250253	0	0.0569067	0.0412053
rna-XM_044596040.1	II-c	2.20391	5.80842	7.36592	0.0923853	0.0595823	0.857763
rna-XM_044596041.1	II-c	0.823064	3.62991	4.72841	0.117067	0.164439	0.0766473
rna-XM_044596344.1	II-c	2.78224	6.62098	12.6309	1.11489	2.42266	8.25042
rna-XM_044596512.1	III	30.6711	10.621	1.41007	0	0	0
rna-XM_044596513.1	III	5.76655	4.01615	0.647342	0	0	0
rna-XM_044596793.1	III	0.312549	0.879426	2.80194	0.04429	0.140201	0.108623
rna-XM_044596794.1	III	0.00409067	0.0724793	0.448976	0	0	0.0178317
rna-XM_044597000.1	II-e	0.0259153	0.151359	0.0295387	0	0	0
rna-XM_044597002.1	III	30.7015	13.0501	9.43194	10.5764	29.1457	5.41947
rna-XM_044600101.1	I	1.27928	1.32671	1.00383	12.1374	8.25132	4.33198
rna-XM_044600171.1	I	8.48833	8.67646	7.43089	6.06983	7.89405	6.40178
rna-XM_044601131.1	II-c	0	0.0456607	0	0.00827967	0.035577	0.0192083
rna-XM_044601216.1	II-d	26.6671	20.6563	21.2497	18.4122	14.2663	13.9062
rna-XM_044601928.1	I	0.0215553	0.0269983	0.0130567	0.00690033	0.0301597	0.249659
rna-XM_044601980.1	I	90.2628	31.9159	31.0264	60.1691	82.1198	33.6299
rna-XM_044602511.1	II-c	0.029411	0	0.0400143	0.00753	0.0231413	0.0391323
rna-XM_044602879.1	II-d	60.5882	72.8602	73.7614	14.1484	23.9631	20.8253
rna-XM_044602954.1	II-e	2.32041	1.24385	0.741125	0	0	0
rna-XM_044603289.1	III	2.8181	19.7946	64.814	67.3178	169.069	54.5981
rna-XM_044604106.1	III	0	0	0.088408	0	0	0
rna-XM_044604135.1	III	0.172433	0.0588387	0.0457157	0	0	0
